# Supplementary material for: Single-site pyrrolic-nitrogen-doped sp2-hybridized carbon materials and their pseudocapacitance
Source: Nat Commun. 2020 Aug 4;11:3884. doi: 10.1038/s41467-020-17727-y (PMC7403304; doi:10.1038/s41467-020-17727-y)
Supplement: Supplementary file 3 — Source Data [file 41467_2020_17727_MOESM3_ESM.xlsx]

## Sheet: Figure 2a
Figure 2a
		Parameter x	Parameter y			Parameter x	Parameter y
	NCMs(F, 1/1)	Raman shift (cm-1)	Intensity (a.u.)		SPNCMs(F, 1/1)	Raman shift (cm-1)	Intensity (a.u.)
		105.418	0.359			102.117	0.17594
		112.221	0.34318			108.92	0.16559
		119.017	0.32714			115.718	0.16753
		125.807	0.32426			122.511	0.16882
		132.593	0.32233			129.3	0.15847
		139.374	0.31192			136.083	0.16753
		146.15	0.29814			142.861	0.15977
		152.923	0.27745			149.635	0.16041
		159.689	0.27698			156.405	0.16171
		166.451	0.27235			163.169	0.16106
		173.207	0.26748			169.928	0.163
		179.96	0.26474			176.682	0.15977
		186.707	0.25587			183.433	0.15718
		193.449	0.24558			190.177	0.15459
		200.187	0.22562			196.916	0.15201
		206.919	0.22626			203.65	0.15783
		213.646	0.20581			210.381	0.15459
		220.371	0.21816			217.106	0.15718
		227.088	0.20116			223.825	0.15589
		233.802	0.19808			230.542	0.15718
		240.51	0.203			237.252	0.15071
		247.213	0.18802			243.959	0.16235
		253.912	0.1657			250.66	0.15459
		260.605	0.16555			257.357	0.15912
		267.296	0.16672			264.048	0.16171
		273.981	0.16173			270.733	0.15912
		280.66	0.16042			277.416	0.16171
		287.336	0.16161			284.092	0.16429
		294.004	0.15114			290.766	0.16559
		300.671	0.14158			297.434	0.17206
		307.332	0.15182			304.096	0.16429
		313.987	0.14252			310.755	0.163
		320.638	0.13414			317.407	0.16818
		327.283	0.12904			324.056	0.17206
		333.925	0.12641			330.701	0.17141
		340.563	0.12903			337.338	0.17464
		347.196	0.12666			343.973	0.17594
		353.821	0.1189			350.603	0.16753
		360.445	0.10458			357.227	0.17723
		367.063	0.10532			363.848	0.16947
		373.677	0.10342			370.464	0.17076
		380.283	0.10047			377.073	0.16947
		386.888	0.10116			383.679	0.17464
		393.487	0.09883			390.281	0.18176
		400.082	0.09346			396.878	0.1727
		406.672	0.0823			403.468	0.17917
		413.255	0.0803			410.055	0.18111
		419.835	0.08195			416.638	0.17335
		426.411	0.08213			423.216	0.1727
		432.982	0.08084			429.79	0.18305
		439.549	0.06432			436.358	0.18111
		446.11	0.08094			442.922	0.17335
		452.667	0.06699			449.48	0.17206
		459.22	0.06769			456.034	0.17658
		465.767	0.06731			462.584	0.18241
		472.31	0.05798			469.129	0.18241
		478.848	0.05072			475.67	0.18952
		485.382	0.05142			482.206	0.1934
		491.911	0.06401			488.737	0.17335
		498.435	0.0413			495.264	0.17076
		504.955	0.03757			501.786	0.15977
		511.47	0.03353			508.303	0.16106
		517.98	0.03823			514.815	0.16041
		524.486	0.01549			521.323	0.16235
		530.987	0.02667			527.827	0.16818
		537.484	0.02613			534.326	0.16688
		543.976	0.02529			540.82	0.15718
		550.463	0.03436			547.309	0.15718
		556.945	0.03684			553.794	0.16624
		563.426	0.02641			560.274	0.16171
		569.899	0.03023			566.75	0.16688
		576.368	0.0357			573.221	0.16882
		582.832	0.02748			579.688	0.16882
		589.292	0.03075			586.151	0.163
		595.747	0.00342			592.609	0.16429
		602.197	0.01746			599.061	0.17206
		608.645	-0.00303			605.51	0.16106
		615.086	0.000932004			611.953	0.16429
		621.523	0.01244			618.392	0.15006
		627.955	0.00987			624.827	0.16753
		634.383	0.00855			631.258	0.16818
		640.808	0.01634			637.684	0.16429
		647.227	0.01634			644.105	0.17658
		653.641	0.02899			650.521	0.17012
		660.05	0.02243			656.932	0.17335
		666.457	0.03286			663.342	0.16559
		672.858	0.01857			669.744	0.17076
		679.254	0.01103			676.142	0.16494
		685.645	0.03267			682.536	0.15847
		692.034	0.01267			688.925	0.16624
		698.416	0.00689			695.312	0.163
		704.794	-0.00472			701.692	0.16235
		711.17	0.01007			708.067	0.15847
		717.539	0.01195			714.439	0.16494
		723.903	0.01113			720.807	0.17141
		730.265	0.02296			727.169	0.16559
		736.62	0.02697			733.527	0.163
		742.971	0.00862			739.882	0.174
		749.32	0.00331			746.231	0.17335
		755.662	0.02951			752.575	0.16947
		762	0.00936			758.915	0.163
		768.335	0.02268			765.252	0.16753
		774.664	0.01443			771.583	0.16559
		780.988	0.01803			777.909	0.16753
		787.31	4.45072e-05			784.233	0.16753
		793.625	0.01161			790.551	0.17076
		799.936	0.024			796.864	0.16365
		806.244	0.01717			803.175	0.16818
		812.547	0.00882			809.479	0.17012
		818.844	0.02646			815.779	0.16882
		825.139	0.03275			822.076	0.16947
		831.428	0.02531			828.367	0.17206
		837.715	0.03365			834.654	0.16429
		843.995	0.02197			840.938	0.163
		850.271	0.03629			847.216	0.16818
		856.544	0.02941			853.489	0.16041
		862.811	0.02533			859.76	0.16688
		869.075	0.04292			866.025	0.16559
		875.333	0.0393			872.287	0.17012
		881.587	0.02236			878.543	0.16171
		887.839	0.02865			884.795	0.18047
		894.084	0.04009			891.044	0.16818
		900.326	0.03544			897.287	0.16947
		906.563	0.03004			903.525	0.17206
		912.795	0.06755			909.761	0.1727
		919.024	0.05749			915.991	0.18047
		925.248	0.05849			922.216	0.17853
		931.469	0.06266			928.439	0.17076
		937.683	0.07591			934.656	0.17594
		943.893	0.0821			940.871	0.17788
		950.101	0.06867			947.079	0.17982
		956.303	0.06745			953.282	0.17529
		962.503	0.06626			959.484	0.17788
		968.696	0.06628			965.679	0.18564
		974.884	0.0565			971.87	0.18047
		981.071	0.07112			978.058	0.20116
		987.251	0.07004			984.241	0.19793
		993.429	0.06151			990.419	0.19405
		999.6	0.08447			996.594	0.20052
		1005.77	0.09959			1002.76	0.20116
		1011.93	0.11041			1008.93	0.20116
		1018.09	0.12282			1015.09	0.21216
		1024.25	0.10772			1021.25	0.21022
		1030.4	0.12686			1027.4	0.22704
		1036.54	0.14916			1033.55	0.23286
		1042.69	0.13884			1039.69	0.23609
		1048.83	0.16473			1045.84	0.23286
		1054.96	0.18316			1051.97	0.24838
		1061.09	0.17487			1058.1	0.24968
		1067.21	0.15951			1064.23	0.25356
		1073.34	0.19137			1070.35	0.2555
		1079.45	0.18273			1076.47	0.26585
		1085.57	0.16703			1082.59	0.26455
		1091.68	0.18871			1088.7	0.2749
		1097.78	0.19231			1094.8	0.27555
		1103.88	0.20222			1100.91	0.27684
		1109.98	0.22159			1107	0.29366
		1116.07	0.24647			1113.1	0.30142
		1122.16	0.25406			1119.19	0.3066
		1128.24	0.26756			1125.27	0.32406
		1134.32	0.29287			1131.35	0.33247
		1140.39	0.30049			1137.43	0.33376
		1146.46	0.33409			1143.5	0.36417
		1152.53	0.35707			1149.57	0.35899
		1158.59	0.37456			1155.64	0.3784
		1164.65	0.39914			1161.7	0.39198
		1170.7	0.40209			1167.75	0.40686
		1176.75	0.40977			1173.8	0.40621
		1182.8	0.40998			1179.85	0.41979
		1188.84	0.4283			1185.9	0.43855
		1194.88	0.44622			1191.94	0.44502
		1200.91	0.45747			1197.97	0.47542
		1206.94	0.48603			1204	0.49483
		1212.97	0.48706			1210.03	0.51876
		1218.99	0.5471			1216.05	0.53946
		1225	0.55797			1222.07	0.54463
		1231.02	0.58144			1228.08	0.58603
		1237.02	0.60333			1234.09	0.60026
		1243.03	0.61775			1240.1	0.62549
		1249.03	0.6251			1246.1	0.64101
		1255.02	0.66116			1252.1	0.66882
		1261.02	0.66891			1258.09	0.69276
		1267	0.68019			1264.08	0.71992
		1272.99	0.7021			1270.07	0.74386
		1278.97	0.70709			1276.05	0.7652
		1284.94	0.72152			1282.03	0.78396
		1290.91	0.74382			1288	0.81824
		1296.88	0.73977			1293.97	0.83635
		1302.84	0.76915			1299.94	0.8467
		1308.8	0.76863			1305.9	0.89263
		1314.76	0.77047			1311.85	0.89586
		1320.71	0.79001			1317.81	0.90233
		1326.66	0.85045			1323.76	0.93144
		1332.6	0.86172			1329.7	0.96378
		1338.54	0.85647			1335.64	0.97542
		1344.47	0.90038			1341.58	0.9793
		1350.4	0.94743			1347.51	0.99353
		1356.33	0.9457			1353.44	1
		1362.25	0.96797			1359.36	0.99418
		1368.17	0.98944			1365.28	0.95408
		1374.08	0.96646			1371.2	0.97089
		1379.99	0.94662			1377.11	0.95149
		1385.9	0.95981			1383.02	0.93661
		1391.8	0.93721			1388.93	0.90039
		1397.7	0.90477			1394.83	0.86611
		1403.6	0.91558			1400.72	0.83765
		1409.49	0.87171			1406.61	0.83247
		1415.37	0.84042			1412.5	0.81113
		1421.26	0.81188			1418.39	0.7749
		1427.13	0.77979			1424.27	0.76326
		1433.01	0.74611			1430.14	0.72768
		1438.88	0.70968			1436.01	0.71216
		1444.74	0.70509			1441.88	0.7141
		1450.61	0.67729			1447.75	0.68305
		1456.47	0.68644			1453.61	0.66882
		1462.32	0.65744			1459.46	0.65977
		1468.17	0.66068			1465.32	0.66171
		1474.02	0.65722			1471.16	0.6423
		1479.86	0.6502			1477.01	0.6423
		1485.7	0.65223			1482.85	0.63777
		1491.53	0.66525			1488.69	0.63842
		1497.36	0.66764			1494.52	0.63583
		1503.19	0.67553			1500.35	0.64489
		1509.01	0.69677			1506.17	0.63325
		1514.83	0.71565			1511.99	0.64489
		1520.64	0.72231			1517.81	0.6533
		1526.46	0.73565			1523.62	0.64554
		1532.26	0.76471			1529.43	0.65395
		1538.07	0.79926			1535.23	0.65912
		1543.87	0.81728			1541.03	0.68823
		1549.66	0.87893			1546.83	0.71151
		1555.45	0.89063			1552.62	0.75097
		1561.24	0.90703			1558.41	0.78849
		1567.02	0.94504			1564.2	0.79625
		1572.8	0.96259			1569.98	0.85252
		1578.58	0.96636			1575.76	0.90944
		1584.35	1			1581.53	0.92303
		1590.12	0.98446			1587.3	0.96313
		1595.88	0.9988			1593.07	0.97219
		1601.64	0.9557			1598.83	0.96184
		1607.39	0.93106			1604.59	0.96766
		1613.15	0.87298			1610.34	0.93208
		1618.9	0.81016			1616.09	0.85964
		1624.64	0.72097			1621.84	0.80595
		1630.38	0.65615			1627.58	0.6947
		1636.12	0.58463			1633.31	0.62484
		1641.85	0.53511			1639.05	0.56274
		1647.58	0.45922			1644.78	0.50194
		1653.3	0.43208			1650.51	0.44696
		1659.02	0.36599			1656.23	0.40362
		1664.74	0.32623			1661.95	0.36158
		1670.45	0.29235			1667.66	0.34023
		1676.16	0.28284			1673.38	0.32018
		1681.87	0.24695			1679.08	0.2969
		1687.57	0.24291			1684.79	0.28137
		1693.27	0.24711			1690.49	0.26261
		1698.96	0.23476			1696.18	0.25291
		1704.65	0.22869			1701.87	0.23868
		1710.34	0.23204			1707.56	0.23351
		1716.02	0.22711			1713.25	0.2238
		1721.7	0.22412			1718.93	0.20763
		1727.38	0.21522			1724.61	0.19987
		1733.05	0.22635			1730.28	0.19922
		1738.72	0.20049			1735.95	0.19793
		1744.38	0.21827			1741.61	0.19082
		1750.04	0.20298			1747.28	0.18176
		1755.69	0.20263			1752.93	0.1934
		1761.35	0.19005			1758.59	0.17982
		1767	0.1869			1764.24	0.16947
		1772.64	0.1849			1769.88	0.16494
		1778.28	0.16951			1775.53	0.16365
		1783.92	0.16629			1781.16	0.16235
		1789.55	0.1662			1786.8	0.15459
		1795.18	0.15861			1792.43	0.15653
		1800.81	0.14195			1798.06	0.16171
		1806.43	0.14808			1803.68	0.14618
		1812.05	0.12351			1809.3	0.14748
		1817.66	0.12684			1814.92	0.15589
		1823.27	0.13054			1820.53	0.15071
		1828.88	0.1476			1826.14	0.1533
		1834.48	0.13788			1831.75	0.14424
		1840.08	0.12932			1837.35	0.14942
		1845.68	0.14041			1842.95	0.14812
		1851.27	0.14124			1848.54	0.15265
		1856.86	0.13576			1854.13	0.14877
		1862.44	0.14048			1859.71	0.14942
		1868.03	0.14714			1865.3	0.14618
		1873.6	0.12625			1870.88	0.14683
		1879.17	0.12697			1876.45	0.15524
		1884.75	0.10603			1882.02	0.13842
		1890.31	0.14406			1887.59	0.1436
		1895.87	0.13369			1893.16	0.14748
		1901.43	0.11386			1898.72	0.14295
		1906.99	0.11446			1904.27	0.14101
		1912.54	0.11503			1909.83	0.14101
		1918.09	0.10064			1915.37	0.13907
		1923.63	0.11453			1920.92	0.12872
		1929.17	0.0757			1926.46	0.13907
		1934.71	0.09309			1932	0.14424
		1940.24	0.09			1937.53	0.13001
		1945.77	0.08964			1943.07	0.13842
		1951.29	0.07942			1948.59	0.14166
		1956.81	0.09947			1954.12	0.12937
		1962.33	0.09707			1959.64	0.1423
		1967.85	0.10408			1965.15	0.14812
		1973.36	0.09927			1970.66	0.13519
		1978.86	0.07281			1976.17	0.13972
		1984.37	0.0884			1981.68	0.13842
		1989.87	0.09217			1987.18	0.13583
		1995.36	0.09119			1992.68	0.1436
		2000.86	0.10317			1998.17	0.14166
		2006.34	0.08641			2003.66	0.13066
		2011.83	0.07356			2009.15	0.13454
		2017.31	0.08665			2014.63	0.13454
		2022.79	0.08122			2020.11	0.14101
		2028.26	0.06869			2025.59	0.13777
		2033.73	0.06832			2031.06	0.13972
		2039.2	0.06833			2036.53	0.13195
		2044.66	0.05493			2041.99	0.13519
		2050.12	0.05921			2047.45	0.12678
		2055.58	0.06976			2052.91	0.1229
		2061.03	0.05236			2058.37	0.13389
		2066.48	0.04909			2063.82	0.13325
		2071.93	0.0513			2069.27	0.12937
		2077.37	0.04995			2074.71	0.13648
		2082.81	0.05723			2080.15	0.13648
		2088.24	0.05425			2085.58	0.13389
		2093.67	0.06974			2091.02	0.13583
		2099.1	0.05688			2096.45	0.12678
		2104.52	0.06838			2101.87	0.13648
		2109.94	0.06294			2107.29	0.12872
		2115.36	0.04057			2112.71	0.12807
		2120.77	0.06772			2118.13	0.13777
		2126.18	0.04294			2123.54	0.13325
		2131.59	0.04802			2128.95	0.14166
		2136.99	0.04482			2134.35	0.13325
		2142.39	0.02153			2139.75	0.13519
		2147.78	0.05053			2145.15	0.13713
		2153.18	0.04922			2150.54	0.12807
		2158.56	0.03687			2155.93	0.13777
		2163.95	0.03866			2161.32	0.13519
		2169.33	0.01131			2166.7	0.13777
		2174.71	0.01934			2172.08	0.13195
		2180.08	0.02341			2177.45	0.1326
		2185.45	0.02352			2182.82	0.13325
		2190.82	0.03502			2188.19	0.12807
		2196.18	0.03626			2193.56	0.13907
		2201.54	0.03433			2198.92	0.13777
		2206.9	0.02333			2204.28	0.13777
		2212.25	0.03708			2209.63	0.14554
		2217.6	0.04491			2214.98	0.13519
		2222.95	0.03934			2220.33	0.14036
		2228.29	0.03414			2225.68	0.14424
		2233.63	0.04033			2231.02	0.13648
		2238.96	0.03232			2236.35	0.13454
		2244.29	0.03177			2241.69	0.14101
		2249.62	0.03237			2247.02	0.13519
		2254.95	0.01682			2252.34	0.14295
		2260.27	0.0398			2257.67	0.13713
		2265.59	0.01594			2262.98	0.14036
		2270.9	0.00425			2268.3	0.13713
		2276.21	0.00316			2273.61	0.1423
		2281.52	0.01227			2278.92	0.13325
		2286.82	0.000901564			2284.23	0.13389
		2292.12	0.000130688			2289.53	0.1423
		2297.42	0.00917			2294.83	0.13907
		2302.71	0.00441			2300.12	0.13842
		2308	-0.01216			2305.41	0.14295
		2313.29	0.0027			2310.7	0.1423
		2318.57	-0.00605			2315.99	0.14618
		2323.85	0.000504507			2321.27	0.14683
		2329.13	0.01058			2326.55	0.14812
		2334.4	0.02378			2331.82	0.14295
		2339.67	0.03498			2337.09	0.14942
		2344.94	0.0387			2342.36	0.13907
		2350.2	0.03255			2347.62	0.15395
		2355.46	0.03739			2352.88	0.16235
		2360.71	0.02137			2358.14	0.15589
		2365.96	0.03364			2363.39	0.16365
		2371.21	0.02898			2368.65	0.16041
		2376.46	0.01013			2373.89	0.15783
		2381.7	0.02902			2379.14	0.16429
		2386.94	0.03727			2384.38	0.16235
		2392.17	0.00931			2389.61	0.16753
		2397.41	0.04111			2394.84	0.15589
		2402.63	0.00681			2400.07	0.15524
		2407.86	0.01418			2405.3	0.16688
		2413.08	0.00855			2410.52	0.15718
		2418.3	-0.00143			2415.74	0.16494
		2423.51	0.00508			2420.96	0.16624
		2428.72	0.01355			2426.17	0.16171
		2433.93	0.00822			2431.38	0.16041
		2439.14	0.01939			2436.59	0.16882
		2444.34	0.01284			2441.79	0.16882
		2449.53	0.0161			2446.99	0.17594
		2454.73	0.004			2452.19	0.16818
		2459.92	0.03829			2457.38	0.1727
		2465.11	0.03638			2462.57	0.17788
		2470.29	0.03955			2467.75	0.17335
		2475.47	0.08479			2472.94	0.18952
		2480.65	0.07967			2478.12	0.18241
		2485.82	0.05525			2483.29	0.19211
		2491	0.05676			2488.46	0.19858
		2496.16	0.07399			2493.63	0.19728
		2501.33	0.04951			2498.8	0.19405
		2506.49	0.06041			2503.96	0.19728
		2511.64	0.08112			2509.12	0.19599
		2516.8	0.07546			2514.28	0.2044
		2521.95	0.07646			2519.43	0.20957
		2527.1	0.0743			2524.58	0.20052
		2532.24	0.05717			2529.72	0.20893
		2537.38	0.05693			2534.86	0.20763
		2542.52	0.06611			2540	0.21216
		2547.65	0.05168			2545.14	0.21798
		2552.78	0.06672			2550.27	0.20828
		2557.91	0.04753			2555.4	0.21669
		2563.04	0.0586			2560.53	0.22251
		2568.16	0.04133			2565.65	0.21669
		2573.27	0.07046			2570.77	0.22316
		2578.39	0.07793			2575.88	0.22768
		2583.5	0.0791			2581	0.23674
		2588.61	0.11957			2586.1	0.23739
		2593.71	0.10812			2591.21	0.2348
		2598.81	0.1049			2596.31	0.23933
		2603.91	0.11503			2601.41	0.24644
		2609	0.12004			2606.51	0.24968
		2614.09	0.12739			2611.6	0.2555
		2619.18	0.12095			2616.69	0.25032
		2624.27	0.12236			2621.78	0.2555
		2629.35	0.1332			2626.86	0.26779
		2634.43	0.13497			2631.94	0.26326
		2639.5	0.14223			2637.01	0.2762
		2644.57	0.14593			2642.09	0.27038
		2649.64	0.12366			2647.16	0.27167
		2654.7	0.13637			2652.23	0.27555
		2659.77	0.14042			2657.29	0.28719
		2664.83	0.14248			2662.35	0.27814
		2669.88	0.15436			2667.41	0.27749
		2674.93	0.13358			2672.46	0.2859
		2679.98	0.11553			2677.51	0.28331
		2685.03	0.13562			2682.56	0.28202
		2690.07	0.14586			2687.6	0.29172
		2695.11	0.13485			2692.64	0.29301
		2700.14	0.14152			2697.68	0.29366
		2705.18	0.1466			2702.71	0.2956
		2710.2	0.1556			2707.74	0.28849
		2715.23	0.16419			2712.77	0.29884
		2720.25	0.16412			2717.79	0.29495
		2725.27	0.15616			2722.82	0.2956
		2730.29	0.20049			2727.83	0.30142
		2735.3	0.2047			2732.85	0.30013
		2740.31	0.19237			2737.86	0.30595
		2745.32	0.18908			2742.87	0.30983
		2750.32	0.19599			2747.87	0.32277
		2755.32	0.20093			2752.87	0.31048
		2760.32	0.22984			2757.87	0.32342
		2765.31	0.22846			2762.87	0.32277
		2770.3	0.20936			2767.86	0.31889
		2775.29	0.2052			2772.85	0.3163
		2780.28	0.22226			2777.83	0.32406
		2785.26	0.20745			2782.82	0.31371
		2790.23	0.20246			2787.8	0.32212
		2795.21	0.1947			2792.77	0.32536
		2800.18	0.20896			2797.75	0.3273
		2805.15	0.20157			2802.72	0.33053
		2810.12	0.17451			2807.68	0.3273
		2815.08	0.15687			2812.65	0.33247
		2820.04	0.17265			2817.61	0.32859
		2824.99	0.19235			2822.57	0.32406
		2829.95	0.15619			2827.52	0.32665
		2834.89	0.18413			2832.47	0.33506
		2839.84	0.19201			2837.42	0.33182
		2844.78	0.19986			2842.36	0.33571
		2849.72	0.19945			2847.3	0.34347
		2854.66	0.19116			2852.24	0.3273
		2859.59	0.18798			2857.18	0.34088
		2864.52	0.21585			2862.11	0.35576
		2869.45	0.22366			2867.04	0.35899
		2874.38	0.23264			2871.96	0.33765
		2879.3	0.27307			2876.89	0.35382
		2884.21	0.24977			2881.81	0.35899
		2889.13	0.24495			2886.72	0.36869
		2894.04	0.27395			2891.64	0.36934
		2898.95	0.24355			2896.55	0.37969
		2903.86	0.25994			2901.45	0.3674
		2908.76	0.24289			2906.36	0.37387
		2913.66	0.22702			2911.26	0.36934
		2918.55	0.21585			2916.15	0.36546
		2923.45	0.24794			2921.05	0.37387
		2928.34	0.25367			2925.94	0.36999
		2933.22	0.23108			2930.83	0.36028
		2938.11	0.23954			2935.71	0.36934
		2942.99	0.23542			2940.6	0.36675
		2947.86	0.21477			2945.48	0.37581
		2952.74	0.24406			2950.35	0.36352
		2957.61	0.22772			2955.22	0.36869
		2962.48	0.23143			2960.09	0.36934
		2967.34	0.23238			2964.96	0.3564
		2972.21	0.20698			2969.82	0.35446
		2977.06	0.215			2974.68	0.35576
		2981.92	0.21357			2979.54	0.34605
		2986.77	0.20703			2984.4	0.36028
		2991.62	0.20519			2989.25	0.34347
		2996.47	0.25095			2994.09	0.34799
		3001.31	0.26208			2998.94	0.34605
		3006.16	0.23034			3003.78	0.34541
		3010.99	0.20293			3008.62	0.34994
		3015.83	0.21995			3013.46	0.34541
		3020.66	0.23028			3018.29	0.33312
		3025.49	0.22605			3023.12	0.34217
		3030.31	0.21395			3027.95	0.326
		3035.13	0.20342			3032.77	0.33441
		3039.95	0.20272			3037.59	0.33053
		3044.77	0.21933			3042.41	0.32665
		3049.58	0.19581			3047.22	0.32471
		3054.39	0.18762			3052.04	0.337
		3059.2	0.20068			3056.84	0.30854
		3064	0.18423			3061.65	0.31242
		3068.8	0.16148			3066.45	0.29819
		3073.6	0.15132			3071.25	0.31307
		3078.4	0.14587			3076.05	0.31759
		3083.19	0.13374			3080.84	0.30207
		3087.98	0.14049			3085.63	0.29884
		3092.76	0.13268			3090.42	0.30207
		3097.55	0.12565			3095.2	0.30918
		3102.32	0.15677			3099.98	0.30401
		3107.1	0.14581			3104.76	0.3053
		3111.88	0.13681			3109.54	0.29625
		3116.65	0.15299			3114.31	0.30078
		3121.41	0.16484			3119.08	0.29754
		3126.18	0.13814			3123.84	0.30466
		3130.94	0.16847			3128.61	0.3053
		3135.7	0.18936			3133.37	0.31242
		3140.45	0.1607			3138.12	0.31242
		3145.21	0.1576			3142.88	0.29431
		3149.96	0.17102			3147.63	0.29948
		3154.71	0.18129			3152.38	0.31177
		3159.45	0.1782			3157.12	0.31242
		3164.19	0.18178			3161.87	0.30078
		3168.93	0.17908			3166.6	0.3053
		3173.66	0.18582			3171.34	0.29301
		3178.39	0.18115			3176.07	0.30401
		3183.12	0.17177			3180.8	0.30142
		3187.85	0.14194			3185.53	0.3053
		3192.57	0.16835			3190.26	0.30078
		3197.29	0.1629			3194.98	0.30595
		3202.01	0.18067			3199.7	0.2969
		3206.72	0.12567			3204.41	0.28978
		3211.44	0.1222			3209.13	0.2969
		3216.14	0.12739			3213.84	0.28978
		3220.85	0.09442			3218.54	0.28396
		3225.55	0.11732			3223.25	0.27555
		3230.25	0.0997			3227.95	0.28008
		3234.95	0.08563			3232.64	0.25744
		3239.64	0.08376			3237.34	0.27102
		3244.33	0.07362			3242.03	0.27038
		3249.02	0.0985			3246.72	0.26003
		3253.7	0.07855			3251.41	0.26261
		3258.38	0.09282			3256.09	0.26326
		3263.06	0.08389			3260.77	0.26326
		3267.74	0.08558			3265.45	0.24709
		3272.41	0.0861			3270.12	0.26326
		3277.08	0.09803			3274.79	0.25744
		3281.75	0.10171			3279.46	0.2542
		3286.41	0.09713			3284.13	0.25356
		3291.07	0.08116			3288.79	0.25744
		3295.73	0.10649			3293.45	0.25744
		3300.39	0.10153			3298.11	0.25744
		3305.04	0.10918			3302.76	0.24256
		3309.69	0.07435			3307.41	0.23803
		3314.34	0.11111			3312.06	0.23157
		3318.98	0.07512			3316.71	0.23933
		3323.62	0.08279			3321.35	0.23868
		3328.26	0.08378			3325.99	0.23092
		3332.9	0.04624			3330.63	0.22768
		3337.53	0.04725			3335.26	0.23027
		3342.16	0.05063			3339.89	0.22316
		3346.79	0.06228			3344.52	0.23221
		3351.41	0.03814			3349.14	0.2238
		3356.03	0.04981			3353.77	0.22316
		3360.65	0.01861			3358.38	0.22251
		3365.26	8.64303e-06			3363	0.23027
		3369.88	0.02468			3367.61	0.23027
		3374.49	0.01632			3372.23	0.21669
		3379.09	0.03512			3376.83	0.22704
		3383.7	-0.0035			3381.44	0.22316
		3388.3	0.02161			3386.04	0.2251
		3392.89	0.03728			3390.64	0.22316
		3397.49	0.01993			3395.24	0.21992
		3402.08	0.02895			3399.83	0.22574
		3406.67	0.04977			3404.42	0.21992
		3411.26	0.04544			3409.01	0.22316
		3415.84	0.03797			3413.59	0.21992
		3420.42	0.04113			3418.18	0.22186
		3425	0.06986			3422.76	0.22898
		3429.57	0.06007			3427.33	0.23027
		3434.15	0.06209			3431.91	0.22704
		3438.72	0.08378			3436.48	0.22057
		3443.28	0.06734			3441.04	0.22704
		3447.85	0.06192			3445.61	0.21539
		3452.41	0.05691			3450.17	0.22251
		3456.97	0.06962			3454.73	0.20763
		3461.52	0.03946			3459.29	0.22445
		3466.07	0.03725			3463.84	0.23997
		3470.62	0.04449			3468.39	0.22057
		3475.17	0.02696			3472.94	0.21863
		3479.72	0.02911			3477.49	0.21928
		3484.26	0.03718			3482.03	0.23027
		3488.79	0.06611			3486.57	0.22122
		3493.33	0.01757			3491.11	0.22445
		3497.86	0.05007			3495.64	0.21863
		3502.39	0.0055
		3506.92	-0.000907229
		3511.45	0.00293
		3515.97	0.00127
		3520.49	0.01261
		3525	0.00195
		3529.52	0.00191
		3534.03	-0.00557
		3538.53	0.02078
		3543.04	0.03889
		3547.54	0.04404
		3552.04	0.04921
		3556.54	0.05125
		3561.03	0.05331
		3565.52	0.05578
		3570.01	0.11019
		3574.5	0.06471
		3578.98	0.10381
		3583.46	0.07529
		3587.94	0.06212
		3592.41	0.07847
		3596.88	0.08698
		3601.35	0.04319
		3605.82	0.07416
		3610.28	0.06148
		3614.74	0.04293
		3619.2	0.00277
		3623.65	0.04955
		3628.11	0.02988
		3632.56	0.05585
		3637.01	0.03229
		3641.45	0.01112
		3645.89	0.000188398
		3650.33	0.03687
		3654.77	0.03346
		3659.2	0.05249
		3663.63	0.04362
		3668.06	0.06742
		3672.48	0.07983
		3676.91	0.06198
		3681.33	0.06658
		3685.74	0.09519
		3690.16	0.08961
		3694.57	0.07657
		3698.98	0.10408
		3703.39	0.09896
		3707.79	0.08994
		3712.19	0.08173
		3716.59	0.10972
		3720.98	0.09606
		3725.38	0.09028
		3729.77	0.10577
		3734.15	0.0969
		3738.54	0.08255
		3742.92	0.08671
		3747.3	0.04842
		3751.68	0.03297
		3756.05	0.02659
		3760.42	0.01749
		3764.79	0.01078
		3769.16	0.02572
		3773.52	0.00215
		3777.88	0.03013
		3782.24	0.00387
		3786.6	-0.00743
		3790.95	0.02457
		3795.3	0.01688
		3799.65	0.0686
		3803.99	0.02989
		3808.34	0.06122
		3812.68	0.05915
		3817.01	0.05554
		3821.35	0.06847
		3825.68	0.09166
		3830.01	0.10269
		3834.34	0.12044
		3838.66	0.10714
		3842.98	0.12181
		3847.3	0.13768
		3851.61	0.14375
		3855.93	0.14238
		3860.24	0.13003
		3864.55	0.13502
		3868.85	0.12667
		3873.16	0.11835
		3877.46	0.11282
		3881.75	0.13642
		3886.05	0.08415
		3890.34	0.0854
		3894.63	0.09573
		3898.92	0.05497
		3903.2	0.0752
		3907.49	0.06637
		3911.76	0.07526
		3916.04	0.05233
		3920.32	0.06602
		3924.59	0.08996
		3928.86	0.09349
		3933.12	0.05379
		3937.39	0.08689
		3941.65	0.09918
		3945.91	0.08712
		3950.16	0.08571
		3954.42	0.13822
		3958.67	0.10503
		3962.92	0.13205
		3967.16	0.12254
		3971.41	0.16261
		3975.65	0.19329
		3979.89	0.1709
		3984.12	0.19575
		3988.36	0.17776
		3992.59	0.20859
		3996.81	0.19579

## Sheet: Figure 2b
Figure 2b
		Parameter x	Parameter y			Parameter x	Parameter y			Parameter x	Parameter y
	F-APF(1/1)	Binding energy (eV)	Intensity (a.u.)		NCMs(F, 1/1)	Binding energy (eV)	Intensity (a.u.)		SPNCMs(F, 1/1)	Binding energy (eV)	Intensity (a.u.)
		1350.6	34447.5			1351.6	34673.3			1351.6	35448.8
		1349.6	35279.1			1350.6	34954.4			1350.6	34792.2
		1348.6	35124.2			1349.6	35978.4			1349.6	35611.8
		1347.6	35576.3			1348.6	35723.3			1348.6	35613.5
		1346.6	33827.1			1347.6	34635.1			1347.6	34903.6
		1345.6	33737			1346.6	32854.2			1346.6	33410.3
		1344.6	33612.7			1345.6	33784.2			1345.6	34846.1
		1343.6	34159.7			1344.6	34410.7			1344.6	34884.7
		1342.6	33494.3			1343.6	35319.4			1343.6	35155.1
		1341.6	34078.5			1342.6	35426			1342.6	33995
		1340.6	34487.3			1341.6	35265.7			1341.6	34516.5
		1339.6	34381			1340.6	33479.7			1340.6	34047.4
		1338.6	33883			1339.6	33912.2			1339.6	34833.9
		1337.6	35403.9			1338.6	34470.4			1338.6	33367.3
		1336.6	34510.4			1337.6	34329.3			1337.6	33753
		1335.6	34164.8			1336.6	34651.8			1336.6	33370.8
		1334.6	34357.6			1335.6	35499.6			1335.6	33681.7
		1333.6	35350.1			1334.6	33975.1			1334.6	33826.5
		1332.6	34123.3			1333.6	35281.4			1333.6	33656.3
		1331.6	33982			1332.6	34780.8			1332.6	33651.9
		1330.6	33618.1			1331.6	34802.8			1331.6	33860.4
		1329.6	33857.2			1330.6	34362.7			1330.6	33806
		1328.6	33457			1329.6	34225.1			1329.6	33165.8
		1327.6	33917.3			1328.6	33621.8			1328.6	33004.5
		1326.6	32608.2			1327.6	34112.3			1327.6	34474.5
		1325.6	32744.5			1326.6	33934.1			1326.6	33576
		1324.6	34475.9			1325.6	34415.7			1325.6	33762.5
		1323.6	34228.7			1324.6	34468.6			1324.6	33020
		1322.6	31742.5			1323.6	34221.7			1323.6	34020.9
		1321.6	33651			1322.6	33974.7			1322.6	34511.7
		1320.6	33810.4			1321.6	32785.9			1321.6	34091.7
		1319.6	33623			1320.6	33649.8			1320.6	32444.2
		1318.6	34548.3			1319.6	34237.3			1319.6	33337.5
		1317.6	34360.9			1318.6	33990.4			1318.6	33895.4
		1316.6	33940.1			1317.6	34936.4			1317.6	33609.7
		1315.6	34408.9			1316.6	34819.9			1316.6	32555.3
		1314.6	35361.8			1315.6	35026.5			1315.6	33613.2
		1313.6	34256.1			1314.6	35425.3			1314.6	34506.7
		1312.6	33918.8			1313.6	34697.2			1313.6	32984.8
		1311.6	34150.9			1312.6	35811.8			1312.6	32705.9
		1310.6	33400.8			1311.6	34754.7			1311.6	33828.7
		1309.6	33911.4			1310.6	33646.9			1310.6	34746.7
		1308.6	33820.4			1309.6	34764.2			1309.6	34094
		1307.6	33173.9			1308.6	33268.4			1308.6	33248.4
		1306.6	32819.4			1307.6	33916.5			1307.6	34276.9
		1305.6	33113.4			1306.6	33533			1306.6	33786.3
		1304.6	33698.3			1305.6	32739.4			1305.6	32176.8
		1303.6	34497.2			1304.6	34982.1			1304.6	34268.4
		1302.6	34656.8			1303.6	33464.9			1303.6	33653.1
		1301.6	33953.3			1302.6	33483.4			1302.6	35119.9
		1300.6	33775.1			1301.6	34190			1301.6	33095.2
		1299.6	33035.5			1300.6	33456.1			1300.6	33784.8
		1298.6	33150.8			1299.6	33335.6			1299.6	34416.6
		1297.6	32525.8			1298.6	34771.3			1298.6	34495.6
		1296.6	32944.8			1297.6	34627.3			1297.6	33882.5
		1295.6	33300.7			1296.6	33711			1296.6	32925.7
		1294.6	32820.4			1295.6	35214.4			1295.6	34244.8
		1293.6	33206.5			1294.6	34061.2			1294.6	34513.7
		1292.6	32339			1293.6	33963.1			1293.6	34305.3
		1291.6	33957.3			1292.6	34319.6			1292.6	34138.7
		1290.6	33210.8			1291.6	35131.6			1291.6	33433.3
		1289.6	31792.1			1290.6	34614.5			1290.6	34151.9
		1288.6	33628			1289.6	34461.8			1289.6	33663.2
		1287.6	33285.4			1288.6	34564.3			1288.6	33894.9
		1286.6	33700.1			1287.6	34683.8			1287.6	32842
		1285.6	35039.9			1286.6	34963.4			1286.6	33723.4
		1284.6	33572.9			1285.6	34315.2			1285.6	34850.2
		1283.6	33501.8			1284.6	35661.2			1284.6	33564.3
		1282.6	33765.5			1283.6	36002.2			1283.6	33865.3
		1281.6	32690.3			1282.6	35310.2			1282.6	34254.7
		1280.6	34243.3			1281.6	35029.8			1281.6	33863.8
		1279.6	34267.9			1280.6	34005.9			1280.6	33353
		1278.6	34740.2			1279.6	34561.6			1279.6	33865.7
		1277.6	34119.5			1278.6	35108.3			1278.6	33612.4
		1276.6	35341.1			1277.6	34652.8			1277.6	34450.8
		1275.6	35284.2			1276.6	36611.2			1276.6	35362.4
		1274.6	35017.5			1275.6	36354.8			1275.6	34527
		1273.6	34798.6			1274.6	34759.8			1274.6	34256.9
		1272.6	34448.8			1273.6	33993.1			1273.6	32790.3
		1271.6	34509.4			1272.6	34292.1			1272.6	34959.3
		1270.6	34201.5			1271.6	35865.6			1271.6	35039.1
		1269.6	35588.1			1270.6	34606.5			1270.6	35303.8
		1268.6	34285			1269.6	35346.6			1269.6	35860.2
		1267.6	33360.9			1268.6	35932.8			1268.6	34289.2
		1266.6	35113.6			1267.6	36691.2			1267.6	34128.5
		1265.6	36303.4			1266.6	35473.5			1266.6	34378.7
		1264.6	35406.9			1265.6	34505.1			1265.6	34308.9
		1263.6	35351.2			1264.6	34630.7			1264.6	35922.1
		1262.6	35723.3			1263.6	34565.9			1263.6	34866.1
		1261.6	34276.3			1262.6	34367.8			1262.6	34533.8
		1260.6	35439			1261.6	34255.1			1261.6	34072.9
		1259.6	36452.7			1260.6	34055.9			1260.6	34291.4
		1258.6	35663.8			1259.6	35551.3			1259.6	34712.4
		1257.6	35326.3			1258.6	35455.1			1258.6	35570.3
		1256.6	34562.2			1257.6	35443.9			1257.6	33965.6
		1255.6	34374.7			1256.6	35099			1256.6	34787.1
		1254.6	36076.3			1255.6	36201.6			1255.6	35386.3
		1253.6	35622.8			1254.6	35479			1254.6	35365.3
		1252.6	34889.5			1253.6	35880.5			1253.6	35159.2
		1251.6	35358.5			1252.6	36215.3			1252.6	35708.6
		1250.6	36145.9			1251.6	37588			1251.6	35914.9
		1249.6	36184.9			1250.6	36634.2			1250.6	36401.9
		1248.6	36656.5			1249.6	37072.7			1249.6	36461.4
		1247.6	37978.7			1248.6	37344			1248.6	36372.2
		1246.6	36282			1247.6	37389.1			1247.6	37180.6
		1245.6	36187.2			1246.6	37904.1			1246.6	38279.5
		1244.6	37529.3			1245.6	37863.3			1245.6	37087.1
		1243.6	37123.8			1244.6	37273.2			1244.6	36949.5
		1242.6	37728.9			1243.6	37594.4			1243.6	36657.7
		1241.6	37550.2			1242.6	37640.8			1242.6	38366.4
		1240.6	37472			1241.6	36717.9			1241.6	36663.6
		1239.6	36694.8			1240.6	37822			1240.6	36989.5
		1238.6	36586.7			1239.6	36966			1239.6	37517.6
		1237.6	36563.7			1238.6	37322.3			1238.6	36890.7
		1236.6	36104.2			1237.6	36724.2			1237.6	35963.5
		1235.6	38486.2			1236.6	37395.2			1236.6	36427.8
		1234.6	38595.8			1235.6	38708.4			1235.6	36110
		1233.6	37258.7			1234.6	38608.2			1234.6	37617.2
		1232.6	37252.3			1233.6	37970.8			1233.6	38462.2
		1231.6	39582.8			1232.6	39257.8			1232.6	37895.6
		1230.6	39848			1231.6	39753.1			1231.6	37466.2
		1229.6	38960.9			1230.6	39236.2			1230.6	37678.6
		1228.6	39720.4			1229.6	39363.1			1229.6	39541
		1227.6	38519.5			1228.6	41332.9			1228.6	40205.1
		1226.6	38775.3			1227.6	41302.6			1227.6	38936
		1225.6	38925.5			1226.6	40508.6			1226.6	38893.8
		1224.6	38990.1			1225.6	39950.6			1225.6	39511.6
		1223.6	39105.1			1224.6	39809.5			1224.6	39461
		1222.6	39071.6			1223.6	41028.2			1223.6	40394.3
		1221.6	38115.4			1222.6	38996.7			1222.6	38905.2
		1220.6	36079.9			1221.6	38425.7			1221.6	38282.2
		1219.6	34045.4			1220.6	38227			1220.6	37955.8
		1218.6	33952.1			1219.6	37055.8			1219.6	36642.4
		1217.6	33126			1218.6	36453.8			1218.6	35743.2
		1216.6	32330.3			1217.6	35222.2			1217.6	34318
		1215.6	31552.6			1216.6	34254.1			1216.6	33496.8
		1214.6	30287			1215.6	32018.9			1215.6	32077.2
		1213.6	27969.4			1214.6	31064.4			1214.6	30906.9
		1212.6	28949.8			1213.6	30092.2			1213.6	30602.8
		1211.6	29103.2			1212.6	28178.1			1212.6	30117.7
		1210.6	28034.1			1211.6	27334.6			1211.6	29508.5
		1209.6	27073			1210.6	25531.2			1210.6	28060.8
		1208.6	27936.8			1209.6	25710			1209.6	26710.6
		1207.6	26636.5			1208.6	24371.5			1208.6	25880.2
		1206.6	26787			1207.6	23363			1207.6	25919.7
		1205.6	27309.4			1206.6	22730.8			1206.6	26295.4
		1204.6	26814.9			1205.6	22841.7			1205.6	25231.3
		1203.6	26097.4			1204.6	22373.9			1204.6	25163
		1202.6	26538.8			1203.6	21598.4			1203.6	24862.5
		1201.6	26460.7			1202.6	22052.2			1202.6	25039.2
		1200.6	25643.7			1201.6	22642.7			1201.6	24123.7
		1199.6	25574.2			1200.6	22843.3			1200.6	24067
		1198.6	25514.9			1199.6	22358.4			1199.6	23841
		1197.6	25440.4			1198.6	22266			1198.6	24399
		1196.6	26065.8			1197.6	21513.3			1197.6	24906.2
		1195.6	24786.4			1196.6	22336.8			1196.6	24260.4
		1194.6	25428.9			1195.6	21746.1			1195.6	24210.6
		1193.6	25408.4			1194.6	22417.2			1194.6	24088.2
		1192.6	25612.8			1193.6	22647.9			1193.6	25654.9
		1191.6	26545.9			1192.6	22995.9			1192.6	25071.3
		1190.6	26716.7			1191.6	21619.3			1191.6	24184.2
		1189.6	25719.9			1190.6	21830.7			1190.6	24848.1
		1188.6	25759.8			1189.6	22348			1189.6	24630.4
		1187.6	26231.7			1188.6	21859			1188.6	25040.8
		1186.6	26822.9			1187.6	22380.7			1187.6	25201.5
		1185.6	26845.8			1186.6	22786.3			1186.6	24621.5
		1184.6	26721.6			1185.6	22907.8			1185.6	24226.1
		1183.6	26647.3			1184.6	22166.4			1184.6	24127
		1182.6	26934.9			1183.6	22390.1			1183.6	24633.8
		1181.6	26804.4			1182.6	22562.9			1182.6	24941.3
		1180.6	26877.8			1181.6	22555.8			1181.6	25250.7
		1179.6	26078.5			1180.6	22386.9			1180.6	25927
		1178.6	27679.1			1179.6	23082.2			1179.6	25277.1
		1177.6	26481.7			1178.6	23009.6			1178.6	25216.6
		1176.6	26532.5			1177.6	21443.1			1177.6	24350
		1175.6	26125.3			1176.6	22035.7			1176.6	25195.4
		1174.6	26210.1			1175.6	22173.8			1175.6	25618.9
		1173.6	26739.5			1174.6	22088.5			1174.6	24082.6
		1172.6	26020.1			1173.6	22486.6			1173.6	24708.5
		1171.6	25543.3			1172.6	22564.7			1172.6	25158.7
		1170.6	27411.2			1171.6	21427.3			1171.6	25605.2
		1169.6	27432.5			1170.6	22667.9			1170.6	24620
		1168.6	27643.8			1169.6	23687.5			1169.6	24534
		1167.6	26579.9			1168.6	22878.9			1168.6	25551.9
		1166.6	27328.3			1167.6	23547			1167.6	25013.1
		1165.6	27704.7			1166.6	22920.1			1166.6	23708.2
		1164.6	27318.8			1165.6	22392.1			1165.6	25798.7
		1163.6	27344.4			1164.6	23386.8			1164.6	24916.9
		1162.6	27372.7			1163.6	23439.4			1163.6	25300.7
		1161.6	26309.1			1162.6	23723.5			1162.6	25529.7
		1160.6	26627.4			1161.6	22486.2			1161.6	25052.3
		1159.6	26567.3			1160.6	22639.8			1160.6	25721.2
		1158.6	26318.2			1159.6	22582.5			1159.6	26426.2
		1157.6	27556.2			1158.6	21823.4			1158.6	25178.8
		1156.6	28017.4			1157.6	22625.9			1157.6	24932.7
		1155.6	27134.8			1156.6	23116			1156.6	25469.1
		1154.6	27409.5			1155.6	23144.3			1155.6	23681
		1153.6	27437.8			1154.6	24336.3			1154.6	24407.7
		1152.6	28107.7			1153.6	22638			1153.6	24361.7
		1151.6	28604.4			1152.6	22366.6			1152.6	24552.9
		1150.6	28016.3			1151.6	22039.4			1151.6	25623
		1149.6	28779.4			1150.6	23257.9			1150.6	25973.3
		1148.6	28140			1149.6	24074.1			1149.6	25153.8
		1147.6	28184.8			1148.6	23302.2			1148.6	25027.6
		1146.6	26691.7			1147.6	23647.2			1147.6	26174.3
		1145.6	26127.9			1146.6	23223.1			1146.6	25321
		1144.6	26976.4			1145.6	21976.8			1145.6	26406.5
		1143.6	28306.9			1144.6	23480.8			1144.6	25583.3
		1142.6	27624.6			1143.6	23400.5			1143.6	26392.7
		1141.6	28718.9			1142.6	23713.2			1142.6	26272.8
		1140.6	27245.4			1141.6	23855.3			1141.6	25091.5
		1139.6	25788.9			1140.6	22961.9			1140.6	24894.6
		1138.6	27406.4			1139.6	23344			1139.6	26069.3
		1137.6	28257.4			1138.6	23262.9			1138.6	25406.3
		1136.6	28043.4			1137.6	24104.4			1137.6	25801.6
		1135.6	27238.4			1136.6	24788.8			1136.6	25918.8
		1134.6	27743.9			1135.6	22241.5			1135.6	25422.7
		1133.6	27308.7			1134.6	23978.1			1134.6	26126.7
		1132.6	28136.8			1133.6	23020.5			1133.6	26650.9
		1131.6	27581.3			1132.6	23785.4			1132.6	25883.6
		1130.6	27717.3			1131.6	23643.3			1131.6	25086.8
		1129.6	27560.8			1130.6	24572.9			1130.6	26038.2
		1128.6	27903.6			1129.6	23586.5			1129.6	25379.4
		1127.6	28544			1128.6	24089.4			1128.6	27398.4
		1126.6	28453.7			1127.6	24430.3			1127.6	27963
		1125.6	28926.8			1126.6	23219			1126.6	26839.8
		1124.6	27884.8			1125.6	23677.7			1125.6	26911.4
		1123.6	28716.1			1124.6	23425.8			1124.6	25312.6
		1122.6	28460.3			1123.6	24585			1123.6	26943.3
		1121.6	28486.5			1122.6	24611.8			1122.6	25774.1
		1120.6	28361.1			1121.6	24725.7			1121.6	26891.4
		1119.6	28034.1			1120.6	24480			1120.6	26917.1
		1118.6	28600.4			1119.6	23442.4			1119.6	26199
		1117.6	28948.8			1118.6	24742.7			1118.6	25443.9
		1116.6	29163.5			1117.6	23881.5			1117.6	26749
		1115.6	28263.9			1116.6	23816.5			1116.6	26335.8
		1114.6	27841.2			1115.6	24644.8			1115.6	27597.9
		1113.6	28001.2			1114.6	24569.5			1114.6	26555.9
		1112.6	27613			1113.6	23868.5			1113.6	26896.4
		1111.6	28085.2			1112.6	24560.9			1112.6	26619.5
		1110.6	28927.3			1111.6	22910.6			1111.6	27050.9
		1109.6	28857.9			1110.6	23660.5			1110.6	27052.2
		1108.6	28626.5			1109.6	24099.7			1109.6	26429
		1107.6	28980.6			1108.6	24682.5			1108.6	26993.9
		1106.6	29444.4			1107.6	23743.8			1107.6	27329.5
		1105.6	30187.4			1106.6	24433.1			1106.6	27130.9
		1104.6	29591.5			1105.6	24585.3			1105.6	26689.1
		1103.6	28212.9			1104.6	24980.7			1104.6	26632.6
		1102.6	29397.8			1103.6	24046.9			1103.6	28522.5
		1101.6	27973.5			1102.6	23488.1			1102.6	26124.5
		1100.6	28512.4			1101.6	23985.6			1101.6	26264.4
		1099.6	27095.1			1100.6	23724.1			1100.6	27311.4
		1098.6	27641.9			1099.6	24795.3			1099.6	26559.3
		1097.6	28139.3			1098.6	23058.3			1098.6	25929
		1096.6	28466.1			1097.6	23548.9			1097.6	25967.9
		1095.6	28104.1			1096.6	24172			1096.6	25928.6
		1094.6	27799.9			1095.6	24795.8			1095.6	25897.1
		1093.6	27453.6			1094.6	24045.4			1094.6	26211.1
		1092.6	27760.4			1093.6	23607.6			1093.6	27174.1
		1091.6	28709.4			1092.6	23877.8			1092.6	26311.8
		1090.6	28476.8			1091.6	23312.7			1091.6	25779.5
		1089.6	28228.6			1090.6	23461.7			1090.6	26257.9
		1088.6	27312.2			1089.6	22746.8			1089.6	26362.9
		1087.6	28330.3			1088.6	23087.1			1088.6	26685.9
		1086.6	29008.6			1087.6	22824.9			1087.6	26578
		1085.6	28822.8			1086.6	23374			1086.6	25647
		1084.6	28808.1			1085.6	23766.4			1085.6	25979.4
		1083.6	29108.7			1084.6	23547.9			1084.6	25807.5
		1082.6	28823.6			1083.6	22971.2			1083.6	25614
		1081.6	28028.2			1082.6	23747.1			1082.6	26028.6
		1080.6	28286.2			1081.6	23708			1081.6	25850.4
		1079.6	28674.9			1080.6	24048.3			1080.6	26237.2
		1078.6	28209.6			1079.6	23905.5			1079.6	26955.3
		1077.6	28639.7			1078.6	24436.5			1078.6	26293.4
		1076.6	28423.4			1077.6	23195.5			1077.6	26913.3
		1075.6	29123.9			1076.6	23092.2			1076.6	27203
		1074.6	28059.6			1075.6	23341.5			1075.6	26732.2
		1073.6	29071.5			1074.6	23905.6			1074.6	26374.9
		1072.6	29361.4			1073.6	24174.6			1073.6	26687.9
		1071.6	30379.5			1072.6	24580.9			1072.6	28120.9
		1070.6	29371.6			1071.6	23341.1			1071.6	26650.5
		1069.6	29257			1070.6	24613.4			1070.6	26118.8
		1068.6	29536.8			1069.6	25126.8			1069.6	26585.7
		1067.6	29868.6			1068.6	24056.8			1068.6	26727.4
		1066.6	28839.3			1067.6	23834.7			1067.6	26440.6
		1065.6	28990.5			1066.6	23961.3			1066.6	27508.8
		1064.6	28161.4			1065.6	23416.2			1065.6	28864
		1063.6	29656			1064.6	24442.6			1064.6	28477.6
		1062.6	29845.5			1063.6	24493.2			1063.6	28746.2
		1061.6	29590.8			1062.6	24606.7			1062.6	27276.7
		1060.6	29158.6			1061.6	23940.2			1061.6	26652.5
		1059.6	28805.8			1060.6	24533.5			1060.6	26914.2
		1058.6	29200			1059.6	24335.4			1059.6	26328.5
		1057.6	30420.5			1058.6	24387			1058.6	26596.9
		1056.6	29833.3			1057.6	24920.9			1057.6	25830.3
		1055.6	29220.4			1056.6	23856.4			1056.6	28004.5
		1054.6	30326.3			1055.6	25176.1			1055.6	28694.3
		1053.6	29904.8			1054.6	24708.8			1054.6	28216
		1052.6	29213.1			1053.6	23952.6			1053.6	27364
		1051.6	29884.3			1052.6	24851.1			1052.6	28298.5
		1050.6	29433.7			1051.6	24693.8			1051.6	27492.1
		1049.6	30389.2			1050.6	23708.1			1050.6	27836.7
		1048.6	28820.9			1049.6	24071.3			1049.6	27313
		1047.6	29699.9			1048.6	23791.9			1048.6	28351.9
		1046.6	31425.5			1047.6	25394.9			1047.6	27365.9
		1045.6	29512.8			1046.6	25337.9			1046.6	27179.8
		1044.6	29841.6			1045.6	24756.4			1045.6	28351.9
		1043.6	30218.3			1044.6	25018.4			1044.6	29013.8
		1042.6	30062.5			1043.6	24365.3			1043.6	28449.6
		1041.6	30156			1042.6	25551.2			1042.6	27861.4
		1040.6	29586.8			1041.6	26218.1			1041.6	27177
		1039.6	29599.8			1040.6	25152.6			1040.6	27884
		1038.6	29898.7			1039.6	26574.5			1039.6	27775.6
		1037.6	29469			1038.6	25569.4			1038.6	27972.1
		1036.6	31675			1037.6	25407.1			1037.6	28088.1
		1035.6	32252.4			1036.6	25539.2			1036.6	29247.5
		1034.6	30236.7			1035.6	26131.3			1035.6	27841
		1033.6	31287.8			1034.6	26009.4			1034.6	28945.4
		1032.6	30423.6			1033.6	26901.5			1033.6	28303.1
		1031.6	30319.4			1032.6	26190.3			1032.6	29214.9
		1030.6	31220.8			1031.6	25018.1			1031.6	27264
		1029.6	31251.4			1030.6	24427.7			1030.6	28325.4
		1028.6	30280.9			1029.6	26277.8			1029.6	29047.5
		1027.6	30952.1			1028.6	25351.3			1028.6	29480.5
		1026.6	30754.3			1027.6	25152.6			1027.6	28313.9
		1025.6	29439			1026.6	25666.1			1026.6	28748.4
		1024.6	31169.9			1025.6	25800.6			1025.6	29277.8
		1023.6	31973.9			1024.6	25181			1024.6	30353.4
		1022.6	32307.4			1023.6	25689.5			1023.6	28657.1
		1021.6	32680.6			1022.6	24848.8			1022.6	29610.9
		1020.6	31737.7			1021.6	25856.1			1021.6	29549.3
		1019.6	31935.1			1020.6	25864.9			1020.6	28968.5
		1018.6	30006.7			1019.6	24972			1019.6	28581.5
		1017.6	31121.7			1018.6	26328.5			1018.6	30312.5
		1016.6	31404.3			1017.6	26031.5			1017.6	29421.2
		1015.6	33119.6			1016.6	25987.4			1016.6	28781.2
		1014.6	31545			1015.6	25560.8			1015.6	29953.2
		1013.6	32212.9			1014.6	25530.8			1014.6	29320.6
		1012.6	31689			1013.6	25308.8			1013.6	29245.4
		1011.6	32291			1012.6	26056.6			1012.6	28947.3
		1010.6	31852.2			1011.6	25889.8			1011.6	29723.5
		1009.6	33090.1			1010.6	25443.9			1010.6	30010.3
		1008.6	32262.6			1009.6	25244.2			1009.6	30350.2
		1007.6	31261.1			1008.6	26382.9			1008.6	29711.8
		1006.6	31656.5			1007.6	26699.1			1007.6	29689.4
		1005.6	32359.9			1006.6	26581.2			1006.6	29381.1
		1004.6	31696.2			1005.6	25681.4			1005.6	30042.5
		1003.6	33066.7			1004.6	26587.8			1004.6	29915.7
		1002.6	32449.9			1003.6	26153.4			1003.6	30606.6
		1001.6	32348.6			1002.6	28196.3			1002.6	31329.5
		1000.6	33056.2			1001.6	27741.4			1001.6	31724.3
		999.6	33980.5			1000.6	28188.9			1000.6	32197.8
		998.6	34395.3			999.6	27896.9			999.6	31933.6
		997.6	33649.1			998.6	28092.9			998.6	32109.3
		996.6	33338			997.6	26543.5			997.6	32031.9
		995.6	33858.3			996.6	27390.8			996.6	31137.7
		994.6	34036.9			995.6	28108			995.6	31699.1
		993.6	31699.2			994.6	27210.8			994.6	31351.2
		992.6	33610.2			993.6	25868.9			993.6	32199.2
		991.6	32443.2			992.6	25952.6			992.6	30916.9
		990.6	31531.1			991.6	26564.6			991.6	28827.3
		989.6	32606.6			990.6	25364.8			990.6	30297.2
		988.6	30784.1			989.6	24653.5			989.6	29357.9
		987.6	31703.9			988.6	24169.2			988.6	28370.2
		986.6	32922.3			987.6	25333			987.6	29152.1
		985.6	31137.4			986.6	25732.1			986.6	29523.7
		984.6	31544.8			985.6	25736			985.6	30146.5
		983.6	32772.5			984.6	26170.9			984.6	30260.6
		982.6	32803.4			983.6	27271.5			983.6	29743
		981.6	31773.2			982.6	27595.3			982.6	31105.8
		980.6	33488.9			981.6	27232.2			981.6	31400.6
		979.6	35220.7			980.6	28578.1			980.6	32343.7
		978.6	35284			979.6	27790.8			979.6	33557.2
		977.6	34296.8			978.6	29362			978.6	34390.7
		976.6	36378.7			977.6	29328.3			977.6	34961.1
		975.6	35227.7			976.6	29944.9			976.6	33985.6
		974.6	33883.2			975.6	28872.8			975.6	34127.2
		973.6	34231			974.6	28418.9			974.6	33884.1
		972.6	34271.9			973.6	27048.7			973.6	32438.2
		971.6	33135			972.6	26952.9			972.6	32090.2
		970.6	31627.6			971.6	25703.6			971.6	31042.2
		969.6	31403			970.6	24737.8			970.6	30167.5
		968.6	30608.2			969.6	25094.1			969.6	26930.9
		967.6	28795			968.6	24080.1			968.6	26562.4
		966.6	28316.5			967.6	23393.7			967.6	25826.2
		965.6	28515.8			966.6	22997.1			966.6	24830.2
		964.6	25933.5			965.6	22643.6			965.6	24493.8
		963.6	26140.8			964.6	23614.3			964.6	23851.7
		962.6	26579.2			963.6	23041.5			963.6	23211.6
		961.6	26737.2			962.6	22144.2			962.6	23417.7
		960.6	27095.3			961.6	21943.5			961.6	22148.6
		959.6	25614.9			960.6	22552.7			960.6	21950.1
		958.6	26921.6			959.6	21303.5			959.6	21948.8
		957.6	27472.3			958.6	21405			958.6	22555.4
		956.6	27189.9			957.6	21988.8			957.6	21529.8
		955.6	26891.2			956.6	22397.4			956.6	22900.6
		954.6	27484.6			955.6	21963.1			955.6	23593.7
		953.6	26936.6			954.6	22196.5			954.6	22349.8
		952.6	27196.8			953.6	21240.6			953.6	23319.3
		951.6	26182.2			952.6	20193.5			952.6	22383.5
		950.6	26629.5			951.6	22337.2			951.6	23434.1
		949.6	26415.7			950.6	22557			950.6	23491.2
		948.6	26445.3			949.6	22713.2			949.6	22755.6
		947.6	27582.1			948.6	23724.5			948.6	23572.2
		946.6	27098.4			947.6	22230.3			947.6	23067.8
		945.6	27423.3			946.6	22312.9			946.6	24891.7
		944.6	27202.4			945.6	21437.7			945.6	23825.2
		943.6	26033.1			944.6	21520.1			944.6	22427.7
		942.6	26099.2			943.6	21736.9			943.6	22915.8
		941.6	26758.7			942.6	21612.6			942.6	22919.2
		940.6	26993.6			941.6	22263.8			941.6	23484.6
		939.6	27547.4			940.6	22353.2			940.6	22100.8
		938.6	27332.4			939.6	22158.2			939.6	23414.4
		937.6	27549			938.6	21990.3			938.6	22811.4
		936.6	26138.5			937.6	20933.7			937.6	22026.3
		935.6	26095.6			936.6	21629.7			936.6	23062.5
		934.6	26578			935.6	22166.3			935.6	23388.8
		933.6	27316.8			934.6	22549.6			934.6	23627.2
		932.6	27451.6			933.6	21744.1			933.6	23181.2
		931.6	28094.9			932.6	21837.5			932.6	22578
		930.6	28146.8			931.6	23117.2			931.6	23047.3
		929.6	27048.2			930.6	22074.3			930.6	23434.8
		928.6	27720.5			929.6	22396.9			929.6	23448.3
		927.6	27387			928.6	21843.2			928.6	23158
		926.6	28096.4			927.6	22234.6			927.6	23315.3
		925.6	28449.1			926.6	22326.7			926.6	23508.6
		924.6	27499.9			925.6	22143.2			925.6	23246.9
		923.6	27785.2			924.6	22737			924.6	23215.1
		922.6	27953.7			923.6	22113.8			923.6	23621.9
		921.6	28644.3			922.6	21312.1			922.6	22563.6
		920.6	27457.5			921.6	22573.9			921.6	22446.2
		919.6	28164			920.6	22997.9			920.6	22983.7
		918.6	28075.3			919.6	23800.6			919.6	23334.2
		917.6	28309.5			918.6	22533.1			918.6	23426.1
		916.6	27687.1			917.6	21651.4			917.6	23487.9
		915.6	26974			916.6	22032			916.6	23554
		914.6	28057.4			915.6	22247.1			915.6	23889.7
		913.6	26278.3			914.6	22806.6			914.6	23388.3
		912.6	26680.9			913.6	22639.2			913.6	24145.5
		911.6	28961.4			912.6	23010.8			912.6	24783.1
		910.6	28182.5			911.6	22935			911.6	23739.7
		909.6	28334.3			910.6	23578.2			910.6	24352.9
		908.6	28786.5			909.6	23098.1			909.6	25028.2
		907.6	26699.7			908.6	23127.5			908.6	24122.7
		906.6	27604.3			907.6	22673.1			907.6	22881.8
		905.6	27107.2			906.6	22771.4			906.6	23334.6
		904.6	27419.1			905.6	23353.9			905.6	22845.9
		903.6	27519.8			904.6	23739.2			904.6	23495.5
		902.6	27958			903.6	23710.1			903.6	23649.4
		901.6	28244.4			902.6	23006.7			902.6	23775.8
		900.6	27182.2			901.6	22620.8			901.6	24990.8
		899.6	26554.6			900.6	22886.7			900.6	24511.9
		898.6	27304.9			899.6	22077.6			899.6	23511.3
		897.6	27306.3			898.6	22903.7			898.6	24799.1
		896.6	27540.3			897.6	23352.2			897.6	23867.4
		895.6	28033.4			896.6	23635.7			896.6	23653
		894.6	28691.7			895.6	23868.2			895.6	24073.7
		893.6	28054.3			894.6	23173.3			894.6	25114.8
		892.6	27695.9			893.6	22431.5			893.6	25006.4
		891.6	28166.6			892.6	22555.5			892.6	23838.1
		890.6	28560.5			891.6	23253.4			891.6	24625.2
		889.6	28302.6			890.6	23172.6			890.6	23863.4
		888.6	28215			889.6	22274.8			889.6	24120.4
		887.6	27524.1			888.6	23652.3			888.6	23874.6
		886.6	27928.9			887.6	23724.7			887.6	24672.1
		885.6	27797.4			886.6	24200.3			886.6	24490.5
		884.6	28156.8			885.6	22773.4			885.6	24617.3
		883.6	27859.7			884.6	23112.9			884.6	23839.2
		882.6	28389.6			883.6	23368.3			883.6	24931.5
		881.6	29217.7			882.6	23511.2			882.6	24246.1
		880.6	29190.4			881.6	23857.3			881.6	23358.4
		879.6	28228.9			880.6	23369.9			880.6	23663.6
		878.6	28629.9			879.6	23868.8			879.6	24422.9
		877.6	28684.4			878.6	22906.4			878.6	25721.3
		876.6	29285.4			877.6	23216.9			877.6	25632.7
		875.6	28485			876.6	22849.8			876.6	24466.7
		874.6	28677.6			875.6	23124.4			875.6	23865.5
		873.6	29080.6			874.6	23429.8			874.6	24440.5
		872.6	28260.8			873.6	23335.1			873.6	25087.1
		871.6	27611.7			872.6	23681.5			872.6	25311.9
		870.6	28201.9			871.6	23653.2			871.6	25478.7
		869.6	30267.4			870.6	21931.6			870.6	25050.8
		868.6	28747.4			869.6	23632.8			869.6	24931
		867.6	27989.3			868.6	24286.8			868.6	24630.4
		866.6	29026.1			867.6	23931.4			867.6	23993.7
		865.6	28264			866.6	23890.8			866.6	23713.5
		864.6	28354.6			865.6	24106.9			865.6	23502.2
		863.6	29655			864.6	24583.7			864.6	25300
		862.6	28394.5			863.6	23052.1			863.6	25458.8
		861.6	28266.1			862.6	24497.2			862.6	25255.5
		860.6	28546.7			861.6	24090			861.6	25132.1
		859.6	28806.9			860.6	25217.4			860.6	24398.7
		858.6	30368			859.6	23922.4			859.6	24763.3
		857.6	29663.2			858.6	23707.8			858.6	24979.9
		856.6	29285.5			857.6	23671.7			857.6	24554.7
		855.6	29806.6			856.6	23142.4			856.6	24829.6
		854.6	29069.6			855.6	22720.6			855.6	25443.4
		853.6	28848.2			854.6	23477.6			854.6	24983.7
		852.6	29845.3			853.6	23138.8			853.6	24265.1
		851.6	29250.6			852.6	22978			852.6	24740.4
		850.6	28853.6			851.6	23439.3			851.6	25396.5
		849.6	29082			850.6	23333.4			850.6	24637.6
		848.6	28452.1			849.6	23139			849.6	24625.4
		847.6	28112.4			848.6	23742			848.6	23338.7
		846.6	26860.4			847.6	24326.3			847.6	23990
		845.6	27387.7			846.6	23469.3			846.6	24464.3
		844.6	28789.4			845.6	24359.6			845.6	24063.3
		843.6	27985.1			844.6	23909.7			844.6	24400.9
		842.6	26229.4			843.6	24362.4			843.6	25047.1
		841.6	26880			842.6	23794.5			842.6	24804.4
		840.6	26641.7			841.6	23912.9			841.6	24827.7
		839.6	27470.5			840.6	24122.8			840.6	25319.9
		838.6	27475.3			839.6	24299.6			839.6	25026.8
		837.6	28041.2			838.6	23549.4			838.6	25164.2
		836.6	27037.5			837.6	24329.1			837.6	25407.8
		835.6	27518.3			836.6	23833.7			836.6	25478.6
		834.6	30219.9			835.6	23352.3			835.6	25767.4
		833.6	29822.6			834.6	23243.1			834.6	25342.5
		832.6	29944.8			833.6	23281.6			833.6	25187.9
		831.6	30672.6			832.6	24419.6			832.6	25846.8
		830.6	31419.7			831.6	25039.1			831.6	24677.5
		829.6	31264.2			830.6	24527.3			830.6	24714.7
		828.6	30450			829.6	23981.3			829.6	23714.9
		827.6	29646			828.6	23986.5			828.6	25222.5
		826.6	28094.6			827.6	24690			827.6	25349.5
		825.6	27584.8			826.6	24253.3			826.6	25602
		824.6	27313.9			825.6	23906.6			825.6	25182.4
		823.6	26782.8			824.6	23280.5			824.6	25341.6
		822.6	27050.9			823.6	24697.7			823.6	25261.2
		821.6	26814			822.6	24336.4			822.6	24860.7
		820.6	25493.7			821.6	23987			821.6	24422.5
		819.6	25898.9			820.6	24367.2			820.6	24930
		818.6	24531.2			819.6	24239.3			819.6	25122.8
		817.6	24710.4			818.6	23128.4			818.6	24499
		816.6	25720.7			817.6	22634.1			817.6	25384.4
		815.6	24270.8			816.6	24520.3			816.6	24866.3
		814.6	26081.6			815.6	23891.3			815.6	25250.8
		813.6	25664.1			814.6	22812			814.6	26036.1
		812.6	25367.2			813.6	24030.7			813.6	25398.1
		811.6	25777.3			812.6	23903.2			812.6	25225
		810.6	24990			811.6	23789			811.6	25044.8
		809.6	24705.9			810.6	24819.9			810.6	25683.3
		808.6	25004			809.6	24005.1			809.6	26534.3
		807.6	24785			808.6	25196.6			808.6	25560.9
		806.6	24494.7			807.6	25456.7			807.6	24673.4
		805.6	26221.7			806.6	24245.2			806.6	25092.9
		804.6	25216.6			805.6	24037.5			805.6	24837.2
		803.6	26680.3			804.6	24344			804.6	24867.4
		802.6	25039.2			803.6	24590.3			803.6	25096.2
		801.6	25985.4			802.6	24490.9			802.6	25632.4
		800.6	25140.9			801.6	24223.1			801.6	26005.5
		799.6	25113.6			800.6	24424.2			800.6	25939.1
		798.6	25925.6			799.6	24280.4			799.6	25801.6
		797.6	25129.7			798.6	23446			798.6	25427.5
		796.6	25510.5			797.6	24143.6			797.6	24871.2
		795.6	24993.9			796.6	23963.1			796.6	25177.7
		794.6	25696.5			795.6	25602.7			795.6	26180.6
		793.6	25013.1			794.6	24243.7			794.6	25669.4
		792.6	25507.2			793.6	22691.5			793.6	25803.5
		791.6	25589.6			792.6	21895.4			792.6	25698.1
		790.6	25896.4			791.6	23154.1			791.6	25448.5
		789.6	24965.2			790.6	24259.7			790.6	24493.8
		788.6	26164			789.6	24480.2			789.6	25408.2
		787.6	25724.2			788.6	24604.5			788.6	25936.1
		786.6	25224.2			787.6	24434.7			787.6	25908.2
		785.6	25367.3			786.6	23289.3			786.6	26567.1
		784.6	25252.2			785.6	24602.2			785.6	26048.3
		783.6	25661.8			784.6	24641.1			784.6	26237.7
		782.6	24958.9			783.6	23965.5			783.6	25144.8
		781.6	25355.3			782.6	24601.6			782.6	25784.1
		780.6	25881.5			781.6	24126.9			781.6	26069.1
		779.6	24890.5			780.6	24130			780.6	26059.1
		778.6	24919.3			779.6	24484.8			779.6	25730.7
		777.6	25509.3			778.6	24869.6			778.6	26205.7
		776.6	25895			777.6	24384.2			777.6	25649.3
		775.6	25732			776.6	24776.7			776.6	26215.9
		774.6	26085.9			775.6	24607.9			775.6	25065.9
		773.6	25187.5			774.6	24347.6			774.6	24820.8
		772.6	25638.6			773.6	25353.3			773.6	26244.7
		771.6	26178.4			772.6	24594.7			772.6	26588.4
		770.6	25045.3			771.6	23860.7			771.6	26391.2
		769.6	25279.6			770.6	24765.7			770.6	26024
		768.6	25690.3			769.6	24585.4			769.6	25993.5
		767.6	26221.3			768.6	24248.6			768.6	26857.5
		766.6	25187.5			767.6	23955.4			767.6	25534.1
		765.6	25367.5			766.6	24749.1			766.6	26798.8
		764.6	25297.3			765.6	25404			765.6	26087.5
		763.6	24476.1			764.6	25240.8			764.6	27106.6
		762.6	24508.7			763.6	24011.5			763.6	26410.7
		761.6	25685.5			762.6	23619.6			762.6	25677.4
		760.6	25919.8			761.6	24086.8			761.6	25605.7
		759.6	26025.1			760.6	24619.9			760.6	26281.1
		758.6	26171.5			759.6	24564.3			759.6	26432.5
		757.6	26038.6			758.6	24663.4			758.6	26150.5
		756.6	25508.1			757.6	24909.5			757.6	27016.7
		755.6	26279.4			756.6	25256.2			756.6	25904.9
		754.6	25381.2			755.6	25175.3			755.6	26051.7
		753.6	25169.3			754.6	25745.5			754.6	26478.6
		752.6	26314.4			753.6	25956.4			753.6	27733.3
		751.6	25596.9			752.6	25508.9			752.6	27562.8
		750.6	25414.2			751.6	24395.8			751.6	26289
		749.6	25655.4			750.6	24910.9			750.6	27149
		748.6	25687.9			749.6	25318.3			749.6	27206.2
		747.6	25711.1			748.6	25354.6			748.6	26127.6
		746.6	24367			747.6	25601.4			747.6	26120.4
		745.6	24223.5			746.6	25230.1			746.6	25795
		744.6	26180			745.6	25358			745.6	25719.8
		743.6	26743.3			744.6	25600.9			744.6	25810.1
		742.6	25831.1			743.6	25237.2			743.6	26483.9
		741.6	26338.6			742.6	24979			742.6	25311.5
		740.6	26738			741.6	25022			741.6	27134
		739.6	26337.4			740.6	25146.1			740.6	26789.1
		738.6	26659.1			739.6	25516.8			739.6	25832.3
		737.6	25104.3			738.6	25429.9			738.6	27078.6
		736.6	26263.8			737.6	23828.5			737.6	26957.4
		735.6	25525.1			736.6	24231.3			736.6	26350.8
		734.6	26249.4			735.6	24704.7			735.6	26407.6
		733.6	25843.1			734.6	24722.1			734.6	25767.3
		732.6	25708.2			733.6	25340.2			733.6	26052
		731.6	26770.8			732.6	26266.9			732.6	26684.6
		730.6	26604.8			731.6	25872.3			731.6	26850.1
		729.6	25434.3			730.6	25315.4			730.6	27408.1
		728.6	24768.4			729.6	24380.4			729.6	27872.6
		727.6	26354.3			728.6	24256.1			728.6	28108.3
		726.6	26145.5			727.6	25395.9			727.6	27568.5
		725.6	25892.4			726.6	26227.1			726.6	27224.6
		724.6	25920.4			725.6	25210.5			725.6	26339.5
		723.6	25965.2			724.6	25030.3			724.6	27355.4
		722.6	25398.4			723.6	25132.8			723.6	28256
		721.6	25864.3			722.6	25295.5			722.6	27844.9
		720.6	25004.3			721.6	26038.5			721.6	28405.2
		719.6	25869			720.6	25475.7			720.6	27024.2
		718.6	25785.7			719.6	24593.3			719.6	26978
		717.6	26515.1			718.6	25246.1			718.6	27973.1
		716.6	26141.1			717.6	25802.4			717.6	27599.9
		715.6	27201.3			716.6	25555.5			716.6	27287
		714.6	26449			715.6	25587.6			715.6	26707.6
		713.6	26776.3			714.6	25194.6			714.6	26559
		712.6	27780.7			713.6	26155.4			713.6	27081.6
		711.6	25904.5			712.6	25507.4			712.6	27726.9
		710.6	27474.2			711.6	25387.8			711.6	27873.4
		709.6	26343.6			710.6	25946.2			710.6	28035.5
		708.6	26341.3			709.6	25750.7			709.6	29181.2
		707.6	26584.7			708.6	24946			708.6	27809.4
		706.6	25305.2			707.6	25452.8			707.6	26830.3
		705.6	26560.8			706.6	25691.8			706.6	28192.8
		704.6	25949			705.6	26019.7			705.6	26996.6
		703.6	24755.3			704.6	26258.6			704.6	28144.1
		702.6	24780.5			703.6	26079			703.6	26878
		701.6	25111.8			702.6	25484.9			702.6	25955.2
		700.6	24959.7			701.6	24841.6			701.6	26236.7
		699.6	25279.5			700.6	24740.8			700.6	26993.4
		698.6	25157.9			699.6	25256.8			699.6	27771.1
		697.6	24163			698.6	24863.5			698.6	28652.5
		696.6	24235.5			697.6	25421.4			697.6	27760.7
		695.6	24071.3			696.6	26340.2			696.6	28045.1
		694.6	24313.8			695.6	26394.3			695.6	28092.5
		693.6	24271			694.6	25978			694.6	27560.3
		692.6	23862.3			693.6	25507.9			693.6	28757.3
		691.6	22942.9			692.6	25522			692.6	28045.2
		690.6	23076.6			691.6	26099.6			691.6	27263
		689.6	23389.8			690.6	25611.4			690.6	27654.9
		688.6	28927.5			689.6	26698.9			689.6	28038.6
		687.6	40364.5			688.6	27306.5			688.6	29814.2
		686.6	48088.8			687.6	27521.7			687.6	29191.7
		685.6	38319.6			686.6	28634.4			686.6	29138
		684.6	27408.5			685.6	27248.7			685.6	27708.8
		683.6	23220.2			684.6	26119.5			684.6	28635
		682.6	22070.3			683.6	26027.2			683.6	27614.8
		681.6	23585.5			682.6	25322.1			682.6	28789.8
		680.6	23274.3			681.6	26083.8			681.6	29611.1
		679.6	22677.5			680.6	25287.7			680.6	29554.1
		678.6	23467.9			679.6	26238.6			679.6	28020.4
		677.6	22338.2			678.6	26860.2			678.6	28012.2
		676.6	22124.7			677.6	26157.6			677.6	27271
		675.6	22864.6			676.6	26160.6			676.6	27044.8
		674.6	22732.9			675.6	26098.4			675.6	27697.3
		673.6	23141.3			674.6	26534.8			674.6	27720.3
		672.6	22788.5			673.6	25425.7			673.6	28182
		671.6	22381.2			672.6	25510.9			672.6	28433.7
		670.6	22699.8			671.6	26225.4			671.6	27760.3
		669.6	21715.6			670.6	25293.1			670.6	28966.7
		668.6	22422.5			669.6	25376			669.6	28041.2
		667.6	21935.6			668.6	25171.4			668.6	29185.6
		666.6	22292.3			667.6	25088			667.6	29172.6
		665.6	23183.7			666.6	24904.1			666.6	29717.7
		664.6	22863.2			665.6	25993.2			665.6	28553.2
		663.6	22766.8			664.6	25159.7			664.6	28624
		662.6	23550.9			663.6	24929.6			663.6	27926.5
		661.6	23721.7			662.6	25295.5			662.6	27633.3
		660.6	22591.8			661.6	25492.6			661.6	27253.1
		659.6	22076.2			660.6	25833.8			660.6	28001.7
		658.6	22212			659.6	25208.3			659.6	28387.5
		657.6	22817.8			658.6	25701			658.6	28285.7
		656.6	22679.9			657.6	26084.3			657.6	27726.9
		655.6	23807.5			656.6	25071			656.6	28465.2
		654.6	23904.9			655.6	25797.7			655.6	29233.3
		653.6	23030			654.6	25436.8			654.6	29117
		652.6	23626			653.6	25715.7			653.6	28011.3
		651.6	23627.6			652.6	25318.8			652.6	28009.8
		650.6	23046.3			651.6	25930.9			651.6	27953.7
		649.6	22189.2			650.6	25226.6			650.6	28286.4
		648.6	23014.6			649.6	26018.2			649.6	28151.7
		647.6	24135.7			648.6	27123.4			648.6	28416.4
		646.6	23391.4			647.6	26611.1			647.6	27892
		645.6	23136.2			646.6	25673.8			646.6	28419.6
		644.6	23122.3			645.6	25665.5			645.6	28065.8
		643.6	23659.1			644.6	25710			644.6	29025.7
		642.6	23223.8			643.6	25593.2			643.6	28939
		641.6	22978.1			642.6	27045.7			642.6	29502.5
		640.6	22508.3			641.6	26965.4			641.6	29028.3
		639.6	23630.6			640.6	25381.6			640.6	28402.8
		638.6	24271			639.6	26270.5			639.6	29027.8
		637.6	22356.1			638.6	25198.1			638.6	29984.4
		636.6	22830.5			637.6	24800.8			637.6	28813.5
		635.6	22333.2			636.6	25549.9			636.6	29539.4
		634.6	23039.8			635.6	26718.8			635.6	29799.7
		633.6	23815.9			634.6	27281.6			634.6	29169.6
		632.6	22906.8			633.6	27530.9			633.6	28206.2
		631.6	22434.2			632.6	26525.4			632.6	28784.4
		630.6	23659			631.6	27051.8			631.6	28953.1
		629.6	22823.2			630.6	26267.6			630.6	29656.1
		628.6	22845.1			629.6	27309.5			629.6	29057.7
		627.6	23657			628.6	26639.2			628.6	28951.5
		626.6	23852.9			627.6	26523.3			627.6	29500.9
		625.6	23049.6			626.6	26278.9			626.6	28171.5
		624.6	24043.4			625.6	27115.5			625.6	29200.2
		623.6	23073.9			624.6	26546.2			624.6	28907.2
		622.6	24257.3			623.6	27827.6			623.6	28698.2
		621.6	23871.3			622.6	28045.3			622.6	29103.7
		620.6	23231.4			621.6	27485.8			621.6	28826.2
		619.6	23636.4			620.6	26924.8			620.6	28208.1
		618.6	24356.4			619.6	26871.8			619.6	28877.3
		617.6	24488.9			618.6	26104.3			618.6	29539.1
		616.6	22350.5			617.6	26607.2			617.6	28543.9
		615.6	22469.7			616.6	26635.5			616.6	29542
		614.6	23153.3			615.6	26541.7			615.6	29268.4
		613.6	23043.9			614.6	26887.3			614.6	28869.8
		612.6	23819.1			613.6	27011.6			613.6	29392.9
		611.6	23592.9			612.6	27562.8			612.6	29590.6
		610.6	23988.6			611.6	27820.3			611.6	29345.8
		609.6	23574.7			610.6	26965.4			610.6	29218.9
		608.6	23568.8			609.6	25749.2			609.6	29874.9
		607.6	24394.5			608.6	27090.2			608.6	31147.9
		606.6	24541.2			607.6	26483.9			607.6	29841.5
		605.6	25018.2			606.6	27267.4			606.6	29091.8
		604.6	23318.2			605.6	26439.9			605.6	29948
		603.6	23503.9			604.6	26499.6			604.6	28778.7
		602.6	24057.8			603.6	25979.8			603.6	28762.9
		601.6	24071.5			602.6	25771.3			602.6	29907.8
		600.6	24601.5			601.6	27280.9			601.6	28245.1
		599.6	25021.2			600.6	27447.4			600.6	29840.9
		598.6	24064.1			599.6	27259.2			599.6	30945.5
		597.6	23801.8			598.6	26896.5			598.6	30858.4
		596.6	22822.6			597.6	26442.1			597.6	29595.2
		595.6	23214.8			596.6	27330.3			596.6	29903.2
		594.6	23963.5			595.6	27006.5			595.6	29795
		593.6	24304.7			594.6	25894.7			594.6	30047.1
		592.6	24262.3			593.6	27482.6			593.6	30411.5
		591.6	23827.9			592.6	27133.9			592.6	30073.2
		590.6	24523.9			591.6	27535.4			591.6	30486
		589.6	25159.4			590.6	26904.3			590.6	29742
		588.6	24126.1			589.6	27993.2			589.6	29230.6
		587.6	23817			588.6	26856.7			588.6	30127.5
		586.6	23792.5			587.6	26955.1			587.6	30199.8
		585.6	23864			586.6	25991.6			586.6	31228.7
		584.6	24491.5			585.6	27223.3			585.6	29530.7
		583.6	24544.3			584.6	27291.4			584.6	29681.8
		582.6	23140.6			583.6	26274.1			583.6	30278.3
		581.6	24236.5			582.6	26269			582.6	30943
		580.6	23937.5			581.6	26930.2			581.6	30844.8
		579.6	24084.4			580.6	27559.9			580.6	31046.7
		578.6	24500.4			579.6	27125.3			579.6	30602.3
		577.6	23789.9			578.6	27156.6			578.6	31236.6
		576.6	25142.5			577.6	26407.8			577.6	30055.7
		575.6	24601.9			576.6	26469.8			576.6	30497.1
		574.6	24839.1			575.6	26889.3			575.6	30807.5
		573.6	24233.6			574.6	26484.8			574.6	30517.5
		572.6	24343.9			573.6	28505			573.6	30662.2
		571.6	24712.5			572.6	28056.2			572.6	30594.5
		570.6	24347.4			571.6	27411			571.6	31133.8
		569.6	24010.9			570.6	26583.9			570.6	30851.4
		568.6	23648.6			569.6	26823.2			569.6	30623.1
		567.6	23399.2			568.6	28453.1			568.6	29686.8
		566.6	24388.4			567.6	26937.4			567.6	29751.6
		565.6	23772.6			566.6	27095.4			566.6	31089.8
		564.6	25226.6			565.6	27036.3			565.6	32124.2
		563.6	23380.9			564.6	26874.7			564.6	30808.5
		562.6	23154.4			563.6	26725.9			563.6	30436.5
		561.6	24114.1			562.6	27037.5			562.6	31087
		560.6	25822.7			561.6	28110.1			561.6	32450.2
		559.6	25249.8			560.6	27030.6			560.6	31692.2
		558.6	24368.2			559.6	28893.7			559.6	32017.6
		557.6	25331.9			558.6	27728.6			558.6	31931
		556.6	24901.3			557.6	27890.4			557.6	33311.9
		555.6	24475.7			556.6	28949.3			556.6	33593
		554.6	25190.2			555.6	29530.7			555.6	32726.6
		553.6	24963.1			554.6	28979.1			554.6	31584.2
		552.6	24733.3			553.6	28719.2			553.6	32017.8
		551.6	24423.7			552.6	27392.3			552.6	31592.1
		550.6	24836.8			551.6	26388.7			551.6	30856.6
		549.6	23564.5			550.6	27298.7			550.6	29890
		548.6	23232.8			549.6	27229.6			549.6	28610.7
		547.6	23289.1			548.6	25826.2			548.6	29078.1
		546.6	22637.9			547.6	25877.9			547.6	28187.2
		545.6	22475.4			546.6	26533.5			546.6	28919.6
		544.6	22077.4			545.6	26936			545.6	27665.6
		543.6	21968.1			544.6	25194			544.6	27175.7
		542.6	21000.1			543.6	25539.9			543.6	27723.1
		541.6	20516.3			542.6	25420			542.6	26224.7
		540.6	21620.1			541.6	24882.2			541.6	26382.3
		539.6	19559.8			540.6	24866.5			540.6	25356.1
		538.6	20055.8			539.6	26082.3			539.6	26388
		537.6	20027.3			538.6	26762.9			538.6	26326.7
		536.6	20822.4			537.6	26098.2			537.6	28073.1
		535.6	21386.7			536.6	27330.8			536.6	31495.7
		534.6	30660.8			535.6	34595.8			535.6	36832.2
		533.6	48259			534.6	47041			534.6	48911.5
		532.6	61232.3			533.6	51564			533.6	64274
		531.6	53592.3			532.6	41659.1			532.6	70371.7
		530.6	36278.7			531.6	31846.4			531.6	60353.5
		529.6	24160			530.6	28005.5			530.6	43256.5
		528.6	19972.3			529.6	25173.4			529.6	29460.3
		527.6	18611.5			528.6	23032.3			528.6	23710.7
		526.6	18033.3			527.6	22681.7			527.6	23182.6
		525.6	18606.8			526.6	23293.1			526.6	22997.6
		524.6	17925.8			525.6	22569.5			525.6	23137.3
		523.6	17720.6			524.6	23130.2			524.6	22853.8
		522.6	17882.7			523.6	23140			523.6	22335.5
		521.6	17930.7			522.6	22290.7			522.6	23156.1
		520.6	18190.2			521.6	22562.7			521.6	23186.4
		519.6	18731.8			520.6	22269.3			520.6	23136
		518.6	18500.3			519.6	22367			519.6	21683.1
		517.6	18822.4			518.6	22115.9			518.6	22777
		516.6	17118.1			517.6	23293.1			517.6	23802.6
		515.6	17673			516.6	22472.7			516.6	22613.1
		514.6	18305.6			515.6	22901.9			515.6	22298.2
		513.6	18717.1			514.6	22876.8			514.6	23094.8
		512.6	18778.5			513.6	22891.5			513.6	22670.5
		511.6	17850.3			512.6	22956.6			512.6	22751
		510.6	18089.8			511.6	22657			511.6	23089
		509.6	18024.7			510.6	22457.8			510.6	21839.1
		508.6	17693.3			509.6	22325.7			509.6	22182.9
		507.6	18586.3			508.6	22717.5			508.6	22039.1
		506.6	18309.5			507.6	22793.6			507.6	22159.7
		505.6	18351.9			506.6	22713.7			506.6	22126.6
		504.6	18188.8			505.6	22877.7			505.6	21426.3
		503.6	18029.5			504.6	23169.7			504.6	21675.4
		502.6	18547.2			503.6	22795.5			503.6	22464.4
		501.6	18429			502.6	22175.9			502.6	23092.3
		500.6	17970			501.6	23264.2			501.6	22390.9
		499.6	18191.4			500.6	22783.4			500.6	22697.9
		498.6	17996.2			499.6	23038.6			499.6	23510.5
		497.6	18329.5			498.6	22674.3			498.6	23285.8
		496.6	17961.8			497.6	23896.9			497.6	22688.5
		495.6	18445.3			496.6	22899.3			496.6	22007.4
		494.6	17514.6			495.6	23496.1			495.6	22245.4
		493.6	17360.2			494.6	23252			494.6	22811.9
		492.6	18301.1			493.6	22415.5			493.6	22967.3
		491.6	18433.5			492.6	21838.4			492.6	22511.5
		490.6	18138			491.6	23219			491.6	22927.3
		489.6	18264.9			490.6	23099.2			490.6	22364.2
		488.6	18550.3			489.6	23320.6			489.6	23182
		487.6	17877.3			488.6	23429.4			488.6	22047
		486.6	18756.1			487.6	23113.1			487.6	22478.9
		485.6	19326			486.6	22561.4			486.6	23957.3
		484.6	18014.4			485.6	22206			485.6	23739
		483.6	17853.4			484.6	23413.5			484.6	23052.4
		482.6	18934			483.6	24175			483.6	22287.4
		481.6	18676.3			482.6	23144.8			482.6	22592.6
		480.6	18249.5			481.6	23112.8			481.6	22343.7
		479.6	18286.3			480.6	23925.8			480.6	22369
		478.6	18858.6			479.6	23193			479.6	22648.4
		477.6	16746.4			478.6	22527.5			478.6	22643.1
		476.6	18581.3			477.6	22907.4			477.6	22543.1
		475.6	19460.1			476.6	23324.4			476.6	22646
		474.6	18677.4			475.6	23108.3			475.6	23363.8
		473.6	18515.9			474.6	23127.5			474.6	24008.2
		472.6	17933.2			473.6	23832.9			473.6	23288.7
		471.6	19244.1			472.6	24622.4			472.6	23672.2
		470.6	18659.1			471.6	22847.2			471.6	23726.2
		469.6	18471.6			470.6	24500.5			470.6	23792.1
		468.6	17976.1			469.6	22855.3			469.6	22527
		467.6	18891.1			468.6	22658.9			468.6	22934.6
		466.6	19381.9			467.6	22102.2			467.6	22489.9
		465.6	19545			466.6	24190.9			466.6	22947.7
		464.6	19361.2			465.6	23465.8			465.6	23765.6
		463.6	19516			464.6	23670.3			464.6	23431.9
		462.6	19011.4			463.6	24375.7			463.6	23210.6
		461.6	17885.2			462.6	23665.5			462.6	23229.5
		460.6	18208.5			461.6	23858.2			461.6	23198.4
		459.6	19895.6			460.6	24282.7			460.6	24113.6
		458.6	19427			459.6	24094.9			459.6	23899.7
		457.6	20025.2			458.6	24529.7			458.6	23784.1
		456.6	19138			457.6	24176.4			457.6	22465.9
		455.6	19532.4			456.6	23771.4			456.6	22749.3
		454.6	19630.3			455.6	24469.9			455.6	22946.8
		453.6	19983.5			454.6	23451.2			454.6	22808
		452.6	19323.4			453.6	24140.7			453.6	23582.4
		451.6	18327.2			452.6	24769.4			452.6	22545.7
		450.6	19144.8			451.6	23892.1			451.6	22687.7
		449.6	19159.3			450.6	23753.6			450.6	23026.9
		448.6	19088.3			449.6	23377.5			449.6	23104.9
		447.6	20038.1			448.6	23649.8			448.6	22467.8
		446.6	19714			447.6	24416.4			447.6	22977.5
		445.6	19463.6			446.6	24986.3			446.6	23090.6
		444.6	19691.5			445.6	25627.9			445.6	22997.2
		443.6	18917.5			444.6	24221.6			444.6	23043.3
		442.6	18733.4			443.6	25265.1			443.6	23416.5
		441.6	19360.1			442.6	24942.9			442.6	23290.2
		440.6	19533.2			441.6	24158.4			441.6	22555.7
		439.6	19948.6			440.6	23553			440.6	23197.2
		438.6	18789.7			439.6	25268.7			439.6	24272.2
		437.6	19120.4			438.6	24860			438.6	24940.7
		436.6	18954.9			437.6	23606.2			437.6	23180
		435.6	19396.6			436.6	23885			436.6	22839.8
		434.6	19281.6			435.6	26076.5			435.6	22623.5
		433.6	19013.7			434.6	26780.8			434.6	23225.6
		432.6	20231.4			433.6	24707.2			433.6	23541
		431.6	18989.7			432.6	24555.2			432.6	23052.2
		430.6	18379			431.6	23691.6			431.6	23434.7
		429.6	18923.8			430.6	23590			430.6	22414.5
		428.6	19660.4			429.6	24946			429.6	22409.3
		427.6	19506.3			428.6	24949.1			428.6	22753.6
		426.6	19161.6			427.6	24597.6			427.6	24353.5
		425.6	19708.8			426.6	25199.3			426.6	23583.3
		424.6	19533.3			425.6	25330.4			425.6	22902.6
		423.6	19733.3			424.6	24087.7			424.6	23737.1
		422.6	20282.6			423.6	23695.3			423.6	23799.7
		421.6	20018.5			422.6	23799.1			422.6	24596.1
		420.6	19492.3			421.6	24091.6			421.6	23624.8
		419.6	20320.9			420.6	24278.2			420.6	23755.2
		418.6	19144.3			419.6	24132.1			419.6	24608.1
		417.6	19578.6			418.6	23747.7			418.6	24188.9
		416.6	19298.4			417.6	24101.8			417.6	23260.2
		415.6	19901.8			416.6	25148.4			416.6	23855.1
		414.6	19645.8			415.6	24471.9			415.6	23279
		413.6	19472.2			414.6	24350.7			414.6	23657.6
		412.6	18360.8			413.6	24384.3			413.6	23530.9
		411.6	19723.8			412.6	25170.6			412.6	23539.3
		410.6	18816.3			411.6	24062.9			411.6	24689.7
		409.6	19003.9			410.6	24108.2			410.6	22893.8
		408.6	17981.5			409.6	23500.1			409.6	22872.4
		407.6	18518.9			408.6	23399.4			408.6	23911.4
		406.6	18889.3			407.6	24255.8			407.6	23767
		405.6	19090.1			406.6	25118.5			406.6	23932.5
		404.6	18841			405.6	25352.7			405.6	24113.7
		403.6	18845.6			404.6	25680.4			404.6	23629
		402.6	19457.9			403.6	25001.2			403.6	24368.3
		401.6	20270.8			402.6	25687.4			402.6	25273.9
		400.6	23268.9			401.6	27008.3			401.6	26440.8
		399.6	25640.6			400.6	29488.5			400.6	27463.8
		398.6	25922.1			399.6	30396.3			399.6	28306.6
		397.6	21683.3			398.6	28459.1			398.6	27067
		396.6	20561.3			397.6	25979			397.6	23882.5
		395.6	18595			396.6	24131.2			396.6	23609.3
		394.6	19343.8			395.6	24102.8			395.6	23810.5
		393.6	19062.9			394.6	24747.2			394.6	23815.8
		392.6	18343.1			393.6	23156.7			393.6	23242.4
		391.6	20030.2			392.6	23399.7			392.6	22981.1
		390.6	19341			391.6	25479.7			391.6	23162
		389.6	18141.3			390.6	24028.6			390.6	23605.3
		388.6	18748.8			389.6	23848.5			389.6	23763
		387.6	18508.4			388.6	25466.4			388.6	22564.8
		386.6	18897.5			387.6	25470.1			387.6	22713.3
		385.6	18582			386.6	25566.6			386.6	22495.8
		384.6	18990.7			385.6	23591			385.6	21776.6
		383.6	18794.2			384.6	23578.6			384.6	22953.2
		382.6	18828.7			383.6	24892.2			383.6	23160.1
		381.6	19208.6			382.6	25929.4			382.6	23536.8
		380.6	19196.6			381.6	24539.9			381.6	23375.5
		379.6	18457.2			380.6	24084.7			380.6	22906
		378.6	18915.6			379.6	24961.4			379.6	22996.7
		377.6	19497.9			378.6	24017.7			378.6	24038.9
		376.6	18636.6			377.6	24481.1			377.6	22781.9
		375.6	19520.4			376.6	23496.9			376.6	23602.2
		374.6	19069.2			375.6	25596.8			375.6	22725.4
		373.6	19289			374.6	26133.3			374.6	22859.3
		372.6	19143.7			373.6	23939			373.6	22355.6
		371.6	18759.2			372.6	24992.5			372.6	22746.8
		370.6	18987.5			371.6	23330.1			371.6	23122.3
		369.6	18957			370.6	23871.2			370.6	23213.1
		368.6	20303.7			369.6	24202.2			369.6	23231.4
		367.6	19332.2			368.6	25017.4			368.6	24002.7
		366.6	19163.4			367.6	25073.1			367.6	24091.9
		365.6	19300.8			366.6	25121.1			366.6	25236.3
		364.6	19930.8			365.6	24235.1			365.6	23909.3
		363.6	19132			364.6	24778.6			364.6	24309
		362.6	18816.1			363.6	25122			363.6	23537.7
		361.6	18809.4			362.6	24937.2			362.6	23267.1
		360.6	19730.9			361.6	24558			361.6	23142.4
		359.6	19379.6			360.6	24110.5			360.6	23933.9
		358.6	19178.7			359.6	24355.1			359.6	23513.7
		357.6	19989.9			358.6	25033.7			358.6	22995.9
		356.6	20200.7			357.6	24924.4			357.6	23261.5
		355.6	19259.1			356.6	24747.4			356.6	24192.3
		354.6	19834.2			355.6	25152.6			355.6	24282.6
		353.6	20124.9			354.6	25230.9			354.6	24513
		352.6	20051.5			353.6	25735.5			353.6	24614
		351.6	19044.6			352.6	26471			352.6	24111.5
		350.6	20471.4			351.6	26054.2			351.6	23896
		349.6	19439.7			350.6	26448.8			350.6	24543.8
		348.6	18999.4			349.6	26028.5			349.6	23790.5
		347.6	20587			348.6	25943			348.6	23989.8
		346.6	19598.4			347.6	25453.8			347.6	24193.8
		345.6	19853.4			346.6	24588.1			346.6	24759.7
		344.6	21688.2			345.6	25759.6			345.6	24251.6
		343.6	20806			344.6	24876.2			344.6	23908.7
		342.6	19652.6			343.6	25167			343.6	25493.9
		341.6	19297.7			342.6	24971.9			342.6	24653.3
		340.6	19494.6			341.6	24767.9			341.6	24859.1
		339.6	19812.2			340.6	25822.1			340.6	24369.6
		338.6	19462.8			339.6	26330.8			339.6	24580.6
		337.6	19730.8			338.6	25072			338.6	24964.9
		336.6	20108.7			337.6	26017.7			337.6	24879.9
		335.6	19756.8			336.6	26253.9			336.6	25021.4
		334.6	19675			335.6	25982.9			335.6	24961.3
		333.6	19987.1			334.6	25964.8			334.6	25258.8
		332.6	20740.4			333.6	26678.4			333.6	24162.4
		331.6	21145.5			332.6	25446.8			332.6	23715.1
		330.6	20187.9			331.6	25675.3			331.6	24023.6
		329.6	19476			330.6	26375.7			330.6	23886.2
		328.6	21176.4			329.6	25976.6			329.6	23256.1
		327.6	19953.9			328.6	25161.2			328.6	23698.1
		326.6	20163.7			327.6	25300.4			327.6	24590.8
		325.6	20831.6			326.6	25069.8			326.6	25329.8
		324.6	20202.4			325.6	25722			325.6	24795.9
		323.6	20002.6			324.6	27186.6			324.6	24688.1
		322.6	20394.5			323.6	27120.8			323.6	24209.3
		321.6	20360.6			322.6	26548			322.6	25203.8
		320.6	20046.1			321.6	26589.7			321.6	25580.5
		319.6	20358.5			320.6	26966.5			320.6	24918.5
		318.6	19575.2			319.6	28157.3			319.6	24782.2
		317.6	21353.8			318.6	26812.9			318.6	25221.6
		316.6	21405			317.6	26598.5			317.6	26981.7
		315.6	19903.2			316.6	28206.3			316.6	25022.7
		314.6	19869.4			315.6	27074.3			315.6	25634.5
		313.6	21267.6			314.6	27464.6			314.6	25960.1
		312.6	20012.9			313.6	27622.7			313.6	26295.3
		311.6	21837.8			312.6	27609.9			312.6	26526.6
		310.6	22579.6			311.6	28120.6			311.6	26409.7
		309.6	20908.7			310.6	28327.3			310.6	26859.5
		308.6	20986.7			309.6	27152.2			309.6	26873.9
		307.6	22386.3			308.6	26773.9			308.6	25796.8
		306.6	22174.7			307.6	26040.4			307.6	24594.3
		305.6	20253			306.6	25851.7			306.6	24441.9
		304.6	19761			305.6	24742.3			305.6	24335.3
		303.6	19784.3			304.6	23196.5			304.6	23187.2
		302.6	18981.8			303.6	22447.8			303.6	21882
		301.6	16140.2			302.6	21375			302.6	21323.9
		300.6	15868.7			301.6	19458.2			301.6	20235.7
		299.6	15103.2			300.6	17476.7			300.6	17387.1
		298.6	13372.5			299.6	17097.8			299.6	16633.1
		297.6	12985.7			298.6	16396.5			298.6	15853.6
		296.6	11748.7			297.6	15312.5			297.6	15986.9
		295.6	11010.1			296.6	15310.4			296.6	14447.1
		294.6	10421.4			295.6	15413.4			295.6	14735.1
		293.6	10132.5			294.6	15773.9			294.6	13916
		292.6	11303.9			293.6	17793			293.6	13678.1
		291.6	11713.1			292.6	19971.5			292.6	15109
		290.6	11244.6			291.6	22015.6			291.6	17042.9
		289.6	11619.4			290.6	21483.8			290.6	19275.2
		288.6	15049.1			289.6	21928.3			289.6	23290.1
		287.6	25696.5			288.6	27135.4			288.6	28144.6
		286.6	51461.2			287.6	43677.2			287.6	40631
		285.6	90979.6			286.6	86850.3			286.6	62826.1
		284.6	109898			285.6	135188			285.6	98819.9
		283.6	70197.8			284.6	109463			284.6	111324
		282.6	21827			283.6	38091.5			283.6	66493.3
		281.6	5463.97			282.6	8373.9			282.6	18239.5
		280.6	3427.99			281.6	3459.69			281.6	6009.43
		279.6	2449.21			280.6	2314.94			280.6	4362.1
		278.6	2437.55			279.6	1775.81			279.6	3019.61
		277.6	2322.28			278.6	1535.15			278.6	2899.48
		276.6	1866.23			277.6	1324.78			277.6	2543.06
		275.6	1785.5			276.6	1338.47			276.6	2438.91
		274.6	1682.88			275.6	1234.95			275.6	2505.13
		273.6	1459.21			274.6	1134.14			274.6	2492.16
		272.6	1382.87			273.6	1297.21			273.6	2284.95
		271.6	1466.47			272.6	1162.39			272.6	2480.91
		270.6	1641.65			271.6	1298.14			271.6	2613.33
		269.6	1776.14			270.6	1205.3			270.6	2993.63
		268.6	1968.52			269.6	1302.14			269.6	3009.79
		267.6	1467.25			268.6	1270.63			268.6	2529.32
		266.6	1483.33			267.6	1291.17			267.6	2667.91
		265.6	1676.06			266.6	974.348			266.6	2183.39
		264.6	1569.19			265.6	1126.22			265.6	2625.81
		263.6	1729.98			264.6	1225.09			264.6	2288.54
		262.6	1518.57			263.6	1188.92			263.6	1854.79
		261.6	1512.48			262.6	1143.74			262.6	1992.85
		260.6	1775.06			261.6	1387.84			261.6	2098.85
		259.6	1682.76			260.6	1288.88			260.6	2057.51
		258.6	1359.74			259.6	1029.54			259.6	2321.87
		257.6	1657.99			258.6	1091.73			258.6	2251.59
		256.6	1232.66			257.6	1162.66			257.6	2519.35
		255.6	1445.22			256.6	1231.85			256.6	2170.12
		254.6	1663.1			255.6	1148.08			255.6	2045.3
		253.6	1491.12			254.6	1197.48			254.6	2057.66
		252.6	1640.25			253.6	1189.37			253.6	2110.04
		251.6	1455.5			252.6	1160.05			252.6	1767.55
		250.6	1509.57			251.6	1245.07			251.6	1828.92
		249.6	1420.66			250.6	1262.21			250.6	2064.54
		248.6	1312.49			249.6	1170.76			249.6	2009.78
		247.6	1616.3			248.6	1345.74			248.6	1966.25
		246.6	1620.04			247.6	1264.13			247.6	2098.72
		245.6	1601.96			246.6	1314.62			246.6	2142.88
		244.6	1405.15			245.6	1226.92			245.6	2117.74
		243.6	1476.05			244.6	1253.28			244.6	2144.05
		242.6	1422.6			243.6	1124.44			243.6	2071.97
		241.6	1478.4			242.6	1357.27			242.6	2209.57
		240.6	1804.52			241.6	1336.35			241.6	2205.05
		239.6	1733.71			240.6	1127.78			240.6	2214.45
		238.6	1786.03			239.6	1199.78			239.6	1892.63
		237.6	1581.89			238.6	1151.72			238.6	2029.48
		236.6	1620.44			237.6	1257.21			237.6	2373.62
		235.6	1480.28			236.6	1346.75			236.6	2131.35
		234.6	1515.1			235.6	1065.46			235.6	2391.36
		233.6	1722.31			234.6	1168.59			234.6	2320.17
		232.6	1620.68			233.6	1075.32			233.6	2433.2
		231.6	1561.75			232.6	996.678			232.6	2304.39
		230.6	1281.54			231.6	1148.05			231.6	2164.15
		229.6	1423.93			230.6	1068.69			230.6	1870.68
		228.6	1666.46			229.6	1159.6			229.6	2260.32
		227.6	1682.77			228.6	1341.9			228.6	2312.9
		226.6	1565.51			227.6	1136.97			227.6	2248.59
		225.6	1681.39			226.6	1199.9			226.6	1874.41
		224.6	1580.91			225.6	927.089			225.6	2356.56
		223.6	1537.31			224.6	1041.43			224.6	2032.94
		222.6	1367.17			223.6	1121.78			223.6	2111.39
		221.6	1437.74			222.6	1074.87			222.6	1931.2
		220.6	1591.72			221.6	1108.98			221.6	2209.85
		219.6	1895.58			220.6	1068.91			220.6	2108.13
		218.6	1737.18			219.6	1071.02			219.6	2104.72
		217.6	1680.49			218.6	1237.84			218.6	2235.81
		216.6	1634.05			217.6	1137.46			217.6	2434.47
		215.6	1641.41			216.6	1175.91			216.6	2059.42
		214.6	1597.76			215.6	1370.97			215.6	1919.51
		213.6	1462.13			214.6	1316.1			214.6	2144.78
		212.6	1795.68			213.6	1330.89			213.6	2009.64
		211.6	1654.93			212.6	1222.79			212.6	2243.84
		210.6	1564.43			211.6	1347.1			211.6	2322.29
		209.6	1527.74			210.6	1397.41			210.6	2581.41
		208.6	1555.93			209.6	1179.61			209.6	2119.98
		207.6	1436.74			208.6	1224.79			208.6	2224.22
		206.6	1588.74			207.6	1337.11			207.6	2366.3
		205.6	1380.24			206.6	1283.25			206.6	2531.93
		204.6	1653.82			205.6	1196.53			205.6	2154.01
		203.6	1422.96			204.6	1427.13			204.6	2358.16
		202.6	1541.27			203.6	1209.13			203.6	2678.35
		201.6	1814.01			202.6	1171.12			202.6	2303.37
		200.6	1764.02			201.6	1129.26			201.6	2561.19
		199.6	1788.18			200.6	1313.78			200.6	2590.41
		198.6	1316.35			199.6	1173.46			199.6	2453.33
		197.6	1467.49			198.6	1268.06			198.6	2202.1
		196.6	1605.08			197.6	1213.17			197.6	2121.93
		195.6	1612.76			196.6	1343.34			196.6	2386.95
		194.6	1830.61			195.6	1150.21			195.6	2342.64
		193.6	1847.43			194.6	1085.32			194.6	2135.8
		192.6	1443.86			193.6	1318.49			193.6	2658.74
		191.6	1525.15			192.6	1059.25			192.6	2446.36
		190.6	1622.3			191.6	1222.62			191.6	2397.36
		189.6	1745.37			190.6	1250.5			190.6	2250.59
		188.6	1445.64			189.6	1189.81			189.6	2134.5
		187.6	1629.56			188.6	1116.16			188.6	2014.23
		186.6	1481.87			187.6	1110.14			187.6	2230.99
		185.6	1663.55			186.6	1156.97			186.6	2136.61
		184.6	1821.74			185.6	1223.32			185.6	2241.31
		183.6	1933.87			184.6	1252.67			184.6	2072.49
		182.6	1661.54			183.6	1286.08			183.6	2485.9
		181.6	1546.35			182.6	1245.31			182.6	2239
		180.6	1827.44			181.6	1060.42			181.6	2294.55
		179.6	1799.15			180.6	1055.92			180.6	2492.18
		178.6	1490.31			179.6	1123.5			179.6	2113.56
		177.6	1493.28			178.6	1345.74			178.6	2112.52
		176.6	1621.36			177.6	1350.44			177.6	2066.19
		175.6	1571.91			176.6	1327.69			176.6	2646.36
		174.6	1586.51			175.6	1221.46			175.6	2349.86
		173.6	1810.22			174.6	1298.33			174.6	2156.35
		172.6	1473.27			173.6	1291.27			173.6	2383.08
		171.6	1374.01			172.6	1182.79			172.6	2396.61
		170.6	1605.01			171.6	1420.94			171.6	2765.49
		169.6	1710.54			170.6	1312			170.6	2513.76
		168.6	1974.55			169.6	1209.47			169.6	2346.04
		167.6	1791.1			168.6	1227.37			168.6	2194.15
		166.6	1720.24			167.6	1427.59			167.6	2187.45
		165.6	1604.77			166.6	1200.04			166.6	2278.03
		164.6	1682.63			165.6	1347.43			165.6	2123.28
		163.6	1303.51			164.6	1298.65			164.6	2069.48
		162.6	1731.26			163.6	1102.21			163.6	2064
		161.6	1531.4			162.6	1140.98			162.6	2404.36
		160.6	1702.06			161.6	1069.2			161.6	2345.61
		159.6	1501.36			160.6	1138.84			160.6	2111.89
		158.6	1553.63			159.6	1074.58			159.6	2316.24
		157.6	1407.76			158.6	1144.27			158.6	2526.6
		156.6	1586.23			157.6	1057.71			157.6	2688.99
		155.6	1551.59			156.6	1230.64			156.6	3210.55
		154.6	1547.49			155.6	1632.31			155.6	3550.17
		153.6	1482.59			154.6	1635.84			154.6	3714.23
		152.6	1869.3			153.6	1026.85			153.6	3984.45
		151.6	1805.66			152.6	1158.25			152.6	3097.32
		150.6	1467.97			151.6	1297.44			151.6	2455.12
		149.6	1830.45			150.6	1133.02			150.6	2312.85
		148.6	1823.07			149.6	1261.1			149.6	2159.54
		147.6	1428.17			148.6	1207.24			148.6	2156.71
		146.6	1630.24			147.6	1524.97			147.6	2168.38
		145.6	1404.71			146.6	1446.15			146.6	2231.56
		144.6	1493.8			145.6	1204.19			145.6	2195.44
		143.6	1488.51			144.6	1430.42			144.6	2016.37
		142.6	1518.67			143.6	1292.57			143.6	1870.48
		141.6	1540.07			142.6	1531.66			142.6	1975.92
		140.6	1745.47			141.6	1294.88			141.6	2046.2
		139.6	1469.91			140.6	1421.13			140.6	1733.07
		138.6	1661.02			139.6	1410.42			139.6	1766.44
		137.6	1677.62			138.6	1335.91			138.6	1899.9
		136.6	1528.33			137.6	1241.94			137.6	2278.01
		135.6	1713.03			136.6	1293.34			136.6	2440.21
		134.6	1958.05			135.6	1301.67			135.6	2813.86
		133.6	1766.06			134.6	1395.81			134.6	2648.98
		132.6	1806.2			133.6	1486.96			133.6	2128.99
		131.6	1428.5			132.6	1377.17			132.6	1780.65
		130.6	1568.57			131.6	1286.89			131.6	1549.32
		129.6	1672.42			130.6	1408.97			130.6	2047.86
		128.6	1555.19			129.6	1396.11			129.6	1928.92
		127.6	1463.93			128.6	1152.76			128.6	2145.01
		126.6	1632.45			127.6	1282.14			127.6	1940.43
		125.6	1671.29			126.6	1332.55			126.6	1819.81
		124.6	1536.21			125.6	1422.52			125.6	2023.36
		123.6	1370.69			124.6	1469.21			124.6	1730.61
		122.6	1401.07			123.6	1423.32			123.6	1831.63
		121.6	1564.88			122.6	1200.85			122.6	2151.01
		120.6	1610.52			121.6	1250.41			121.6	1858.75
		119.6	1650.58			120.6	1043.23			120.6	1722.68
		118.6	1490.85			119.6	1143.84			119.6	2095.72
		117.6	1839.48			118.6	1229.72			118.6	1692.71
		116.6	1761.18			117.6	1258.47			117.6	1813.61
		115.6	1620.88			116.6	1280.07			116.6	1727.53
		114.6	1905.51			115.6	1183.97			115.6	1776.04
		113.6	1933.21			114.6	1300.37			114.6	1827.17
		112.6	1329.86			113.6	1401.49			113.6	1904.92
		111.6	1626.88			112.6	1432.9			112.6	1595.32
		110.6	1497.73			111.6	1458			111.6	1427.74
		109.6	1511.61			110.6	1259.57			110.6	1749.59
		108.6	1416.61			109.6	1133.37			109.6	1660.73
		107.6	1347.8			108.6	1367.06			108.6	1869.53
		106.6	1558.41			107.6	1469.93			107.6	2282.47
		105.6	1508.37			106.6	1418.31			106.6	2716.7
		104.6	1844.18			105.6	1392.73			105.6	2997.37
		103.6	1821.44			104.6	1241.07			104.6	3095.72
		102.6	1502.61			103.6	1360.89			103.6	3694.8
		101.6	1654.07			102.6	1343.55			102.6	3560.41
		100.6	1527.05			101.6	1144.93			101.6	3065.61
		99.6	1505.62			100.6	1390.09			100.6	2466.65
		98.6	1611.79			99.6	1327.39			99.6	1740.7
		97.6	1788.29			98.6	1431.67			98.6	1524.93
		96.6	1629.5			97.6	1266.28			97.6	1667.86
		95.6	1570.88			96.6	1259.4			96.6	1463.92
		94.6	1650.07			95.6	1577.28			95.6	1629.08
		93.6	1721.59			94.6	1399.19			94.6	1577.88
		92.6	1771.96			93.6	1294.31			93.6	1504.7
		91.6	1635.06			92.6	1104.46			92.6	1792.08
		90.6	1387.75			91.6	1402.02			91.6	1540.89
		89.6	1644.12			90.6	1453.02			90.6	1509.98
		88.6	1766.27			89.6	1356.18			89.6	1671.11
		87.6	1782.17			88.6	1413.83			88.6	1546.53
		86.6	1792.73			87.6	1467.09			87.6	1763.2
		85.6	1775.65			86.6	1618.42			86.6	1757.41
		84.6	1378.9			85.6	1370.65			85.6	1508.87
		83.6	1574.23			84.6	1582.65			84.6	1396
		82.6	1405.63			83.6	1361.13			83.6	1571.43
		81.6	1413.17			82.6	1477.91			82.6	1649.9
		80.6	1719.73			81.6	1375.61			81.6	1565.44
		79.6	1865.93			80.6	1172.8			80.6	1681.09
		78.6	1709.15			79.6	1356.34			79.6	1407.01
		77.6	1401.23			78.6	1563.93			78.6	1678.22
		76.6	1319.06			77.6	1376.5			77.6	1970.78
		75.6	1488.56			76.6	1310.84			76.6	1945.26
		74.6	1471.04			75.6	1197.71			75.6	1709.76
		73.6	1556.69			74.6	1431.28			74.6	1838.58
		72.6	1567.54			73.6	1501.74			73.6	1826.93
		71.6	1624.59			72.6	1391.53			72.6	1744.89
		70.6	1797.36			71.6	1297.2			71.6	1752.13
		69.6	1891.07			70.6	1144.32			70.6	1607.4
		68.6	1797.25			69.6	1270.94			69.6	1664.18
		67.6	1781.56			68.6	1527.58			68.6	2035.01
		66.6	1528.08			67.6	1527.35			67.6	1722.65
		65.6	1577.09			66.6	1489.86			66.6	1786.29
		64.6	1456.72			65.6	1352.68			65.6	1662.67
		63.6	1863.99			64.6	1495.04			64.6	1837.63
		62.6	1722.84			63.6	1664.98			63.6	1978.88
		61.6	1517.47			62.6	1467.85			62.6	1959.25
		60.6	1613.67			61.6	1484.2			61.6	1812.67
		59.6	1788.19			60.6	1586.77			60.6	1730.43
		58.6	1775.58			59.6	1625.27			59.6	1678.14
		57.6	1750.81			58.6	1501.55			58.6	1657.8
		56.6	1765.22			57.6	1448.25			57.6	1746.5
		55.6	1947.15			56.6	1286.29			56.6	1732.55
		54.6	1389.7			55.6	1637.45			55.6	1732.89
		53.6	1654.96			54.6	1055.23			54.6	1821.98
		52.6	1836.06			53.6	1170.02			53.6	1676.69
		51.6	1845.05			52.6	1338.95			52.6	1732.43
		50.6	1927.94			51.6	1410.07			51.6	1946.76
		49.6	1804.46			50.6	1337.16			50.6	1817.37
		48.6	1723.47			49.6	1324.13			49.6	1704.52
		47.6	1690.89			48.6	1625.07			48.6	1773.1
		46.6	1294.19			47.6	1318.26			47.6	1743.59
		45.6	1615.6			46.6	1338.44			46.6	1540.35
		44.6	1879.47			45.6	1013.19			45.6	1679.99
		43.6	1446.95			44.6	1437.75			44.6	1957.53
		42.6	1679.78			43.6	1732.83			43.6	1423.12
		41.6	1446.65			42.6	1699.04			42.6	1505.32
		40.6	1542.43			41.6	1487.11			41.6	1728.69
		39.6	1526.6			40.6	1649.8			40.6	2000.47
		38.6	1758.77			39.6	1545.46			39.6	1827.08
		37.6	1763.17			38.6	1399.19			38.6	1647.99
		36.6	1589.52			37.6	1341.55			37.6	1837.05
		35.6	1637.48			36.6	1461.07			36.6	1767.9
		34.6	1818.17			35.6	1383.91			35.6	1702.76
		33.6	1930.51			34.6	1279.57			34.6	1652.86
		32.6	2352.82			33.6	1432.28			33.6	1783.17
		31.6	2359.32			32.6	1353.78			32.6	1505.64
		30.6	1966.83			31.6	1438.85			31.6	1536.99
		29.6	1613.35			30.6	1707.15			30.6	1725.36
		28.6	1619.63			29.6	1796.58			29.6	2305.8
		27.6	1854.03			28.6	1750.01			28.6	2202.09
		26.6	2360.77			27.6	1574.68			27.6	2233.74
		25.6	2472.16			26.6	1804.34			26.6	2491.74
		24.6	2126.68			25.6	1504.2			25.6	2575.19
		23.6	1504.26			24.6	1371.22			24.6	2166.85
		22.6	1410.86			23.6	1527.88			23.6	1677.53
		21.6	1437.05			22.6	1511.63			22.6	1976.25
		20.6	1686.9			21.6	1953.84			21.6	1751.82
		19.6	1798.28			20.6	1971.29			20.6	2021.04
		18.6	1791.21			19.6	2192.18			19.6	2208.48
		17.6	2065.3			18.6	2054.01			18.6	2039.63
		16.6	2151.51			17.6	1994.79			17.6	1956.63
		15.6	1948.93			16.6	1941.56			16.6	1985.29
		14.6	1810.68			15.6	1617.23			15.6	1696.68
		13.6	1652.35			14.6	1559.18			14.6	2109.74
		12.6	1185.1			13.6	1449.24			13.6	1655.37
		11.6	1033.49			12.6	1270.8			12.6	1504.91
		10.6	1079.8			11.6	1143.86			11.6	1277.32
		9.6	1005.79			10.6	1174.36			10.6	1267.68
		8.6	1083.01			9.6	1105.84			9.6	1393.67
		7.6	1108.61			8.6	951.505			8.6	1123.53
		6.6	1007.74			7.6	809.292			7.6	1381.57
		5.6	537.196			6.6	508.04			6.6	928.438
		4.6	499.133			5.6	345.121			5.6	695.281
		3.6	370.754			4.6	131.001			4.6	507.905
		2.6	208.181			3.6	176.313			3.6	266.18
		1.6	148.151			2.6	88.6715			2.6	152.013
		0.6	39.3581			1.6	36.3457			1.6	49.3285
		-0.4	0			0.6	11.4158			0.6	41.7903
		-1.4	8.95238			-0.4	7.34054			-0.4	16.5154
		-2.4	11.0556			-1.4	32.6755			-1.4	10.8331
		-3.4	0			-2.4	0.32893			-2.4	32.6755
		-4.4	0.32893			-3.4	19.6791			-3.4	3.67027
		-5.4	20.008			-4.4	16.5154			-4.4	16.3377
		-6.4	19.6791			-5.4	3.4926			-5.4	0
		-7.4	0			-6.4	0			-6.4	0.32893
		-8.4	8.59224			-7.4	0			-7.4	28.5114
		-9.4	11.4158			-8.4	0			-8.4	11.1757

## Sheet: Figure 2c
		A	B	C	D	E
Figure 2c			draw	simulation	baseline	>N-, -NH-
		Parameter x	Parameter y	Parameter y	Parameter y	Parameter y
	F-APF(1/1)	Binding energy (eV)	Intensity (a.u.)	Intensity (a.u.)	Intensity (a.u.)	Intensity (a.u.)
		410.3	6751.2	6773.98	6751.2	6773.98
		410.25	6993.82	6774.18	6751.2	6774.18
		410.2	6858.04	6774.29	6751.1	6774.29
		410.15	6831.18	6774.46	6751.06	6774.46
		410.1	6735.07	6774.64	6751.02	6774.64
		410.05	6902.38	6774.87	6751.03	6774.87
		410	6826.49	6775.03	6750.97	6775.03
		409.95	6894.03	6775.22	6750.94	6775.22
		409.9	6925.82	6775.39	6750.88	6775.39
		409.85	7059.09	6775.54	6750.81	6775.54
		409.8	6950.66	6775.65	6750.68	6775.65
		409.75	6765.9	6775.81	6750.6	6775.81
		409.7	6837.75	6776.04	6750.6	6776.04
		409.65	6772	6776.25	6750.56	6776.25
		409.6	6890.32	6776.48	6750.55	6776.48
		409.55	6830.7	6776.68	6750.49	6776.68
		409.5	6872.22	6776.9	6750.46	6776.9
		409.45	6940.94	6777.11	6750.41	6777.11
		409.4	6872.7	6777.29	6750.33	6777.29
		409.35	6874.46	6777.51	6750.28	6777.51
		409.3	6773.77	6777.72	6750.23	6777.72
		409.25	6760.68	6777.99	6750.22	6777.99
		409.2	7058.58	6778.26	6750.22	6778.26
		409.15	7217.24	6778.41	6750.09	6778.41
		409.1	7035.33	6778.51	6749.9	6778.51
		409.05	6967.99	6778.68	6749.79	6778.68
		409	6897.9	6778.89	6749.7	6778.89
		408.95	6952.41	6779.13	6749.64	6779.13
		408.9	7026.82	6779.35	6749.56	6779.35
		408.85	6908.64	6779.54	6749.44	6779.54
		408.8	6997.6	6779.79	6749.38	6779.79
		408.75	6960.16	6780.01	6749.28	6780.01
		408.7	7173.14	6780.24	6749.19	6780.24
		408.65	6914.4	6780.4	6749.02	6780.4
		408.6	6534.06	6780.66	6748.95	6780.66
		408.55	6835.51	6781.09	6749.04	6781.09
		408.5	7042.36	6781.4	6749	6781.4
		408.45	6868.17	6781.62	6748.88	6781.62
		408.4	6770.71	6781.93	6748.83	6781.93
		408.35	7152.11	6782.28	6748.82	6782.28
		408.3	7154.27	6782.48	6748.66	6782.48
		408.25	6960.97	6782.69	6748.49	6782.69
		408.2	6840.23	6782.98	6748.41	6782.98
		408.15	6854.17	6783.33	6748.37	6783.33
		408.1	6788.61	6783.68	6748.33	6783.68
		408.05	6790.72	6784.06	6748.31	6784.06
		408	6778.76	6784.45	6748.29	6784.45
		407.95	6919.47	6784.85	6748.28	6784.85
		407.9	7102.57	6785.19	6748.21	6785.19
		407.85	6885.4	6785.48	6748.07	6785.48
		407.8	6919.73	6785.85	6748.01	6785.85
		407.75	6857.43	6786.22	6747.94	6786.22
		407.7	6764.28	6786.63	6747.9	6786.63
		407.65	6885.76	6787.08	6747.89	6787.08
		407.6	6748.6	6787.48	6747.83	6787.48
		407.55	6660.39	6787.96	6747.83	6787.96
		407.5	6697.94	6788.47	6747.87	6788.47
		407.45	6730.87	6788.98	6747.89	6788.98
		407.4	6519.23	6789.49	6747.9	6789.49
		407.35	6785.48	6790.09	6747.99	6790.09
		407.3	6903.06	6790.59	6747.97	6790.59
		407.25	6938.39	6791.05	6747.91	6791.05
		407.2	7077.28	6791.51	6747.83	6791.51
		407.15	7099.2	6791.92	6747.7	6791.92
		407.1	7000.42	6792.34	6747.56	6792.34
		407.05	6969.98	6792.8	6747.45	6792.8
		407	6782.41	6793.29	6747.36	6793.29
		406.95	6725.26	6793.86	6747.35	6793.86
		406.9	6902.54	6794.47	6747.36	6794.47
		406.85	6945.04	6795.02	6747.29	6795.02
		406.8	6781.73	6795.56	6747.21	6795.56
		406.75	6837.44	6796.18	6747.2	6796.18
		406.7	7049.21	6796.79	6747.16	6796.79
		406.65	6940.18	6797.33	6747.04	6797.33
		406.6	6760.88	6797.93	6746.96	6797.93
		406.55	6857.23	6798.61	6746.95	6798.61
		406.5	7015.85	6799.27	6746.91	6799.27
		406.45	6752.08	6799.88	6746.8	6799.88
		406.4	7022.74	6800.6	6746.8	6800.6
		406.35	7190.77	6801.24	6746.68	6801.24
		406.3	6784.07	6801.82	6746.5	6801.82
		406.25	6656.82	6802.58	6746.49	6802.58
		406.2	6828	6803.41	6746.52	6803.41
		406.15	6815.25	6804.19	6746.49	6804.19
		406.1	6899.62	6804.99	6746.46	6804.99
		406.05	6836.3	6805.77	6746.4	6805.77
		406	6919.89	6806.6	6746.36	6806.6
		405.95	7022.96	6807.41	6746.29	6807.41
		405.9	6752.84	6808.2	6746.18	6808.2
		405.85	6926.9	6809.12	6746.18	6809.12
		405.8	6881.58	6809.99	6746.1	6809.99
		405.75	6911.67	6810.9	6746.05	6810.9
		405.7	6877.4	6811.82	6745.98	6811.82
		405.65	6718.26	6812.78	6745.93	6812.78
		405.6	6819.86	6813.82	6745.94	6813.82
		405.55	6755.22	6814.85	6745.91	6814.85
		405.5	6975.86	6815.92	6745.9	6815.92
		405.45	6906.37	6816.94	6745.81	6816.94
		405.4	6896.91	6818	6745.75	6818
		405.35	6988.56	6819.1	6745.68	6819.1
		405.3	7006.42	6820.19	6745.59	6820.19
		405.25	6846.68	6821.3	6745.48	6821.3
		405.2	6797.57	6822.5	6745.44	6822.5
		405.15	6977.35	6823.76	6745.42	6823.76
		405.1	7011.4	6824.97	6745.32	6824.97
		405.05	6697.42	6826.21	6745.21	6826.21
		405	6928.2	6827.6	6745.23	6827.6
		404.95	6950.43	6828.94	6745.16	6828.94
		404.9	6880.6	6830.3	6745.07	6830.3
		404.85	7215.67	6831.73	6745.02	6831.73
		404.8	6820.85	6833.06	6744.83	6833.06
		404.75	6788.2	6834.59	6744.8	6834.59
		404.7	6843.96	6836.17	6744.78	6836.17
		404.65	7295.37	6837.78	6744.74	6837.78
		404.6	7159.96	6839.25	6744.51	6839.25
		404.55	7354.64	6840.81	6744.34	6840.81
		404.5	7265.34	6842.35	6744.1	6842.35
		404.45	6938.31	6843.97	6743.88	6843.97
		404.4	6864.7	6845.78	6743.8	6845.78
		404.35	7157.05	6847.67	6743.75	6847.67
		404.3	7173.31	6849.49	6743.59	6849.49
		404.25	6791.58	6851.37	6743.41	6851.37
		404.2	6927.23	6853.46	6743.39	6853.46
		404.15	7069.39	6855.56	6743.31	6855.56
		404.1	6800.45	6857.66	6743.18	6857.66
		404.05	6624.93	6859.94	6743.16	6859.94
		404	6897.26	6862.36	6743.21	6862.36
		403.95	6886.42	6864.74	6743.14	6864.74
		403.9	6952.3	6867.2	6743.09	6867.2
		403.85	6884.73	6869.71	6743	6869.71
		403.8	6859.05	6872.33	6742.94	6872.33
		403.75	6818.6	6875.05	6742.9	6875.05
		403.7	6923.16	6877.87	6742.86	6877.87
		403.65	6844.14	6880.74	6742.79	6880.74
		403.6	6785.44	6883.73	6742.75	6883.73
		403.55	6980.32	6886.85	6742.73	6886.85
		403.5	7017.62	6890	6742.64	6890
		403.45	6992.03	6893.24	6742.52	6893.24
		403.4	7073.45	6896.6	6742.42	6896.6
		403.35	6778.16	6900.05	6742.29	6900.05
		403.3	6822.92	6903.74	6742.27	6903.74
		403.25	7044.51	6907.55	6742.24	6907.55
		403.2	6874.39	6911.4	6742.11	6911.4
		403.15	6987.7	6915.46	6742.06	6915.46
		403.1	7013.18	6919.62	6741.96	6919.62
		403.05	6840.3	6923.94	6741.85	6923.94
		403	6917.47	6928.48	6741.81	6928.48
		402.95	7034.09	6933.17	6741.74	6933.17
		402.9	6966.86	6937.99	6741.62	6937.99
		402.85	7108.8	6943.03	6741.53	6943.03
		402.8	6972.61	6948.22	6741.38	6948.22
		402.75	6933.04	6953.66	6741.28	6953.66
		402.7	6934.65	6959.35	6741.2	6959.35
		402.65	7064.64	6965.28	6741.13	6965.28
		402.6	7081.22	6971.4	6740.99	6971.4
		402.55	7034.5	6977.77	6740.85	6977.77
		402.5	6903.65	6984.45	6740.74	6984.45
		402.45	7106.37	6991.47	6740.67	6991.47
		402.4	7362.94	6998.73	6740.52	6998.73
		402.35	7010.51	7006.22	6740.27	7006.22
		402.3	6917.78	7014.22	6740.16	7014.22
		402.25	7008.93	7022.63	6740.08	7022.63
		402.2	7127.39	7031.42	6739.97	7031.42
		402.15	7204.33	7040.6	6739.82	7040.6
		402.1	6989.71	7050.22	6739.63	7050.22
		402.05	7123.67	7060.43	6739.52	7060.43
		402	6932.49	7071.14	6739.37	7071.14
		401.95	6754.21	7082.51	6739.29	7082.51
		401.9	7127.34	7094.6	6739.28	7094.6
		401.85	7240.6	7107.23	6739.12	7107.23
		401.8	7163.63	7120.56	6738.92	7120.56
		401.75	7258.06	7134.73	6738.75	7134.73
		401.7	7114.12	7149.74	6738.53	7149.74
		401.65	7252.8	7165.78	6738.38	7165.78
		401.6	7225.51	7182.8	6738.17	7182.8
		401.55	7177.48	7200.97	6737.97	7200.97
		401.5	7232.3	7220.38	6737.79	7220.38
		401.45	7582.59	7241.11	6737.59	7241.11
		401.4	7250.42	7263.16	6737.25	7263.16
		401.35	7351.79	7286.91	6737.04	7286.91
		401.3	7322.79	7312.34	6736.79	7312.34
		401.25	7283.62	7339.63	6736.55	7339.63
		401.2	7451.28	7368.93	6736.33	7368.93
		401.15	7687.65	7400.35	6736.03	7400.35
		401.1	7408.88	7433.98	6735.65	7433.98
		401.05	7553.98	7470.26	6735.37	7470.26
		401	7531.3	7509.15	6735.04	7509.15
		400.95	7607.22	7550.92	6734.71	7550.92
		400.9	7688.29	7595.77	6734.36	7595.77
		400.85	7738.32	7643.84	6733.97	7643.84
		400.8	7883.71	7695.39	6733.56	7695.39
		400.75	7742.8	7750.53	6733.09	7750.53
		400.7	7760.24	7809.61	6732.68	7809.61
		400.65	8057.75	7872.81	6732.26	7872.81
		400.6	8044.6	7940.11	6731.72	7940.11
		400.55	8049.09	8011.93	6731.18	8011.93
		400.5	8144.37	8088.32	6730.65	8088.32
		400.45	8148.08	8169.44	6730.07	8169.44
		400.4	7847.89	8255.52	6729.49	8255.52
		400.35	8098.33	8346.68	6729.03	8346.68
		400.3	8276.81	8442.85	6728.48	8442.85
		400.25	8518.67	8543.96	6727.84	8543.96
		400.2	8435.46	8650	6727.11	8650
		400.15	8831.06	8761.04	6726.42	8761.04
		400.1	8854.16	8876.56	6725.56	8876.56
		400.05	8924.34	8996.52	6724.69	8996.52
		400	8882.22	9120.33	6723.79	9120.33
		399.95	9357.86	9247.51	6722.91	9247.51
		399.9	9447.54	9377.16	6721.84	9377.16
		399.85	9491.09	9508.33	6720.73	9508.33
		399.8	9883.22	9640.02	6719.6	9640.02
		399.75	9661.19	9770.5	6718.31	9770.5
		399.7	10014.3	9898.49	6717.1	9898.49
		399.65	9982.09	10021.9	6715.76	10021.9
		399.6	10101.2	10138.8	6714.43	10138.8
		399.55	10182.8	10246.9	6713.05	10246.9
		399.5	10355	10343.9	6711.63	10343.9
		399.45	10579.1	10427.5	6710.15	10427.5
		399.4	10536.9	10495.6	6708.57	10495.6
		399.35	10408.2	10546.4	6707.01	10546.4
		399.3	10527.4	10578.5	6705.5	10578.5
		399.25	10601.6	10590.8	6703.94	10590.8
		399.2	10487.1	10582.9	6702.35	10582.9
		399.15	10412.3	10555.1	6700.81	10555.1
		399.1	10182.9	10508.2	6699.29	10508.2
		399.05	10395.4	10443.4	6697.87	10443.4
		399	10633.7	10362.4	6696.36	10362.4
		398.95	10403.5	10267.1	6694.76	10267.1
		398.9	10078.5	10160	6693.24	10160
		398.85	10001	10043.5	6691.86	10043.5
		398.8	10145.6	9919.58	6690.51	9919.58
		398.75	9927.23	9790.44	6689.1	9790.44
		398.7	10040.3	9658.12	6687.78	9658.12
		398.65	9872.2	9524.12	6686.42	9524.12
		398.6	9517.92	9390.22	6685.12	9390.22
		398.55	9534.29	9257.59	6683.96	9257.59
		398.5	9350.98	9127.29	6682.8	9127.29
		398.45	9259.17	9000.16	6681.71	9000.16
		398.4	9015.04	8876.72	6680.66	8876.72
		398.35	8980.82	8757.7	6679.71	8757.7
		398.3	8739.3	8643.22	6678.77	8643.22
		398.25	8534.57	8533.74	6677.93	8533.74
		398.2	8614.25	8429.33	6677.17	8429.33
		398.15	8110.15	8329.9	6676.38	8329.9
		398.1	7937.86	8235.8	6675.8	8235.8
		398.05	7957.37	8146.75	6675.28	8146.75
		398	8142.3	8062.69	6674.76	8062.69
		397.95	7704.37	7983.38	6674.16	7983.38
		397.9	7642.19	7908.88	6673.74	7908.88
		397.85	7611.93	7838.98	6673.34	7838.98
		397.8	7728.03	7773.39	6672.96	7773.39
		397.75	7470.02	7711.95	6672.53	7711.95
		397.7	7455.48	7654.57	6672.21	7654.57
		397.65	7419.59	7600.93	6671.89	7600.93
		397.6	7450.73	7550.88	6671.58	7550.88
		397.55	7324.06	7504.15	6671.26	7504.15
		397.5	7287.32	7460.64	6671	7460.64
		397.45	7038.23	7420.1	6670.75	7420.1
		397.4	7342.22	7382.41	6670.6	7382.41
		397.35	7175.79	7347.19	6670.32	7347.19
		397.3	7008.43	7314.41	6670.12	7314.41
		397.25	7074.1	7283.95	6669.98	7283.95
		397.2	6856.9	7255.53	6669.81	7255.53
		397.15	6924.51	7229.08	6669.74	7229.08
		397.1	7041.83	7204.39	6669.63	7204.39
		397.05	6987.96	7181.26	6669.48	7181.26
		397	7189.17	7159.67	6669.35	7159.67
		396.95	7074.22	7139.38	6669.14	7139.38
		396.9	7100.6	7120.39	6668.97	7120.39
		396.85	7029.76	7102.57	6668.8	7102.57
		396.8	6973.72	7085.85	6668.65	7085.85
		396.75	6844.15	7070.15	6668.53	7070.15
		396.7	6966.2	7055.41	6668.45	7055.41
		396.65	6895.8	7041.45	6668.33	7041.45
		396.6	6849	7028.3	6668.24	7028.3
		396.55	6945.16	7015.87	6668.17	7015.87
		396.5	6993.37	7004.07	6668.05	7004.07
		396.45	6960.74	6992.86	6667.92	6992.86
		396.4	6952.97	6982.22	6667.8	6982.22
		396.35	7084.31	6972.11	6667.69	6972.11
		396.3	6840.99	6962.43	6667.52	6962.43
		396.25	6860.85	6953.3	6667.44	6953.3
		396.2	6791.76	6944.58	6667.37	6944.58
		396.15	6826.63	6936.29	6667.31	6936.29
		396.1	6789.99	6928.35	6667.25	6928.35
		396.05	6839.84	6920.76	6667.2	6920.76
		396	6800.45	6913.48	6667.13	6913.48
		395.95	6868.41	6906.52	6667.07	6906.52
		395.9	6997.67	6899.82	6666.99	6899.82
		395.85	6856.87	6893.34	6666.86	6893.34
		395.8	6934.95	6887.16	6666.78	6887.16
		395.75	6865.01	6881.2	6666.67	6881.2
		395.7	6883.04	6875.49	6666.59	6875.49
		395.65	6704.19	6869.99	6666.5	6869.99
		395.6	6891.07	6864.77	6666.49	6864.77
		395.55	6907.16	6859.67	6666.4	6859.67
		395.5	6653.89	6854.74	6666.3	6854.74
		395.45	6884.88	6850.1	6666.3	6850.1
		395.4	6704.97	6845.53	6666.21	6845.53
		395.35	6735.91	6841.19	6666.2	6841.19
		395.3	6728.53	6836.99	6666.17	6836.99
		395.25	6846.02	6832.94	6666.14	6832.94
		395.2	6888.97	6828.97	6666.07	6828.97
		395.15	6938.47	6825.12	6665.98	6825.12
		395.1	6801.52	6821.39	6665.87	6821.39
		395.05	6596.48	6817.82	6665.81	6817.82
		395	6658.56	6814.46	6665.84	6814.46
		394.95	6830.85	6811.18	6665.84	6811.18
		394.9	6854.15	6807.93	6665.78	6807.93
		394.85	7050.6	6804.78	6665.7	6804.78
		394.8	7034.65	6801.64	6665.54	6801.64
		394.75	7055.17	6798.61	6665.39	6798.61
		394.7	6884.1	6795.65	6665.23	6795.65
		394.65	6676.12	6792.85	6665.14	6792.85
		394.6	6834.94	6790.22	6665.14	6790.22
		394.55	6833.6	6787.6	6665.07	6787.6
		394.5	6623.07	6785.06	6665	6785.06
		394.45	6555.01	6782.69	6665.02	6782.69
		394.4	6736.04	6780.4	6665.06	6780.4
		394.35	6833.23	6778.11	6665.03	6778.11
		394.3	6939.25	6775.85	6664.97	6775.85
		394.25	6819.26	6773.6	6664.85	6773.6
		394.2	6683.82	6771.47	6664.79	6771.47
		394.15	6634.79	6769.44	6664.78	6769.44
		394.1	6855.53	6767.49	6664.8	6767.49
		394.05	6741.37	6765.51	6664.72	6765.51
		394	6741.55	6763.63	6664.69	6763.63
		393.95	6801.75	6761.79	6664.65	6761.79
		393.9	6864.89	6759.98	6664.6	6759.98
		393.85	6674.2	6758.19	6664.52	6758.19
		393.8	6867.4	6756.52	6664.51	6756.52
		393.75	6722.32	6754.82	6664.43	6754.82
		393.7	6619.38	6753.22	6664.41	6753.22
		393.65	6679.01	6751.7	6664.43	6751.7
		393.6	6817.66	6750.2	6664.42	6750.2
		393.55	6847.63	6748.68	6664.36	6748.68
		393.5	6843.68	6747.18	6664.28	6747.18
		393.45	6813.65	6745.72	6664.21	6745.72
		393.4	6823.15	6744.3	6664.15	6744.3
		393.35	6837.61	6742.92	6664.08	6742.92
		393.3	6888.37	6741.56	6664.01	6741.56
		393.25	6723.59	6740.21	6663.92	6740.21
		393.2	6878.85	6738.96	6663.9	6738.96
		393.15	6730.57	6737.67	6663.81	6737.67
		393.1	6771.25	6736.47	6663.78	6736.47
		393.05	6929.23	6735.29	6663.74	6735.29
		393	6777.01	6734.06	6663.63	6734.06
		392.95	6810.77	6732.93	6663.58	6732.93
		392.9	6794.3	6731.8	6663.52	6731.8
		392.85	6760.82	6730.71	6663.47	6730.71
		392.8	6663.43	6729.65	6663.43	6729.65

## Sheet: Figure 2d
		A	B	C	D	E	F
Figure 2d			draw	simulation	baseline	pyrrolic N	-NH-
		Parameter x	Parameter y	Parameter y	Parameter y	Parameter y	Parameter y
	NCMs(F, 1/1)	Binding energy (eV)	Intensity (a.u.)	Intensity (a.u.)	Intensity (a.u.)	Intensity (a.u.)	Intensity (a.u.)
		407.1	8795.53	8844.95	8795.53	8822.08	8818.41
		407.05	8853.68	8845.62	8795.53	8822.46	8818.69
		407	9044.19	8846.17	8795.4	8822.73	8818.84
		406.95	8949.74	8846.31	8794.85	8822.58	8818.57
		406.9	8881.56	8846.67	8794.5	8822.65	8818.52
		406.85	8707.66	8847.19	8794.31	8822.88	8818.62
		406.8	8866.75	8848.12	8794.5	8823.5	8819.12
		406.75	9198.2	8848.71	8794.34	8823.78	8819.26
		406.7	9073.57	8848.58	8793.44	8823.34	8818.68
		406.65	8815.74	8848.74	8792.82	8823.18	8818.38
		406.6	9096.11	8849.48	8792.77	8823.6	8818.65
		406.55	9066.85	8849.63	8792.1	8823.41	8818.31
		406.5	8773.3	8849.85	8791.49	8823.3	8818.04
		406.45	8695.64	8850.74	8791.52	8823.84	8818.43
		406.4	8787.59	8851.83	8791.74	8824.58	8818.99
		406.35	8705.58	8852.73	8791.75	8825.12	8819.36
		406.3	9067.38	8853.83	8791.94	8825.85	8819.92
		406.25	8758.51	8854.15	8791.33	8825.8	8819.68
		406.2	8722.78	8855.17	8791.4	8826.44	8820.13
		406.15	8845.7	8856.3	8791.55	8827.18	8820.67
		406.1	8707.08	8857.18	8791.43	8827.66	8820.95
		406.05	8729.29	8858.39	8791.62	8828.47	8821.54
		406	8700.47	8859.57	8791.76	8829.24	8822.09
		405.95	8881.43	8860.84	8791.96	8830.09	8822.72
		405.9	8669.44	8861.74	8791.76	8830.55	8822.95
		405.85	8640.5	8863.13	8792.03	8831.51	8823.66
		405.8	8678.17	8864.62	8792.37	8832.54	8824.44
		405.75	8665.17	8866.05	8792.62	8833.52	8825.16
		405.7	8759.75	8867.54	8792.91	8834.54	8825.91
		405.65	8821.06	8868.85	8792.98	8835.37	8826.46
		405.6	8875.39	8870.05	8792.92	8836.08	8826.89
		405.55	8845.7	8871.17	8792.74	8836.7	8827.2
		405.5	9013.98	8872.38	8792.62	8837.4	8827.59
		405.45	8906.87	8873.25	8792.13	8837.75	8827.62
		405.4	8824.46	8874.4	8791.87	8838.37	8827.9
		405.35	8841.23	8875.77	8791.8	8839.19	8828.38
		405.3	8932.79	8877.13	8791.69	8840	8828.82
		405.25	8844.62	8878.33	8791.38	8840.63	8829.08
		405.2	8977.17	8879.77	8791.26	8841.48	8829.55
		405.15	8982.22	8880.96	8790.84	8842.07	8829.73
		405.1	8972.63	8882.17	8790.42	8842.68	8829.91
		405.05	8998.41	8883.46	8790.01	8843.34	8830.13
		405	8980.76	8884.73	8789.55	8843.97	8830.31
		404.95	8907.48	8886.09	8789.12	8844.67	8830.54
		404.9	8852.95	8887.66	8788.86	8845.57	8830.95
		404.85	8894.16	8889.4	8788.72	8846.63	8831.5
		404.8	8913.14	8891.11	8788.48	8847.63	8831.97
		404.75	9037.27	8892.83	8788.21	8848.63	8832.41
		404.7	8956.93	8894.34	8787.65	8849.39	8832.6
		404.65	8999.4	8896.08	8787.28	8850.38	8832.98
		404.6	8799.02	8897.79	8786.81	8851.31	8833.28
		404.55	8911.02	8900.01	8786.78	8852.74	8834.06
		404.5	8863.39	8902.06	8786.5	8853.96	8834.6
		404.45	8792.83	8904.27	8786.33	8855.34	8835.26
		404.4	8593.32	8906.73	8786.32	8856.93	8836.11
		404.35	8859.81	8909.7	8786.75	8859.02	8837.42
		404.3	8902.32	8912.16	8786.58	8860.58	8838.17
		404.25	8884.44	8914.62	8786.33	8862.1	8838.84
		404.2	9026.13	8917.2	8786.11	8863.73	8839.58
		404.15	8858.38	8919.56	8785.57	8865.1	8840.03
		404.1	8976.66	8922.39	8785.41	8866.92	8840.88
		404.05	8854.68	8925.06	8784.99	8868.55	8841.49
		404	8663.92	8928.1	8784.83	8870.53	8842.41
		403.95	8778.14	8931.68	8785.1	8873.01	8843.77
		403.9	9016.35	8935.13	8785.12	8875.33	8844.92
		403.85	9052.93	8938.16	8784.6	8877.2	8845.56
		403.8	9013.91	8941.25	8784.01	8879.1	8846.16
		403.75	8829.84	8944.56	8783.49	8881.17	8846.88
		403.7	8924.72	8948.42	8783.39	8883.76	8848.04
		403.65	8771.16	8952.22	8783.08	8886.26	8849.03
		403.6	8884.33	8956.51	8783.1	8889.22	8850.4
		403.55	8850.79	8960.73	8782.88	8892.05	8851.56
		403.5	8906.09	8965.2	8782.73	8895.09	8852.84
		403.45	8893.85	8969.74	8782.45	8898.16	8854.03
		403.4	8836.83	8974.5	8782.21	8901.41	8855.31
		403.35	8881.69	8979.61	8782.08	8904.94	8856.75
		403.3	8830.28	8984.84	8781.86	8908.56	8858.14
		403.25	8742.81	8990.43	8781.75	8912.49	8859.7
		403.2	8650.77	8996.48	8781.84	8916.81	8861.51
		403.15	8940.58	9003.01	8782.13	8921.56	8863.58
		403.1	9004.84	9009.19	8781.78	8925.9	8865.07
		403.05	8721.55	9015.54	8781.28	8930.36	8866.47
		403	8654.86	9022.87	8781.42	8935.72	8868.57
		402.95	8641.45	9030.7	8781.7	8941.52	8870.88
		402.9	8654.47	9038.97	8782.01	8947.69	8873.3
		402.85	8628.88	9047.63	8782.29	8954.17	8875.76
		402.8	8714.87	9056.81	8782.64	8961.09	8878.35
		402.75	8949.89	9066.28	8782.79	8968.23	8880.84
		402.7	8872.81	9075.76	8782.42	8975.29	8882.89
		402.65	8826.02	9085.99	8782.21	8983.01	8885.19
		402.6	9044.73	9096.93	8782.12	8991.35	8887.7
		402.55	9052.05	9108.05	8781.53	8999.76	8889.82
		402.5	8852.68	9119.85	8780.93	9008.76	8892.02
		402.45	8790.4	9132.86	8780.77	9018.86	8894.77
		402.4	8918.32	9146.84	8780.75	9029.81	8897.78
		402.35	9009.54	9161.41	8780.44	9041.23	8900.62
		402.3	9119.9	9176.73	8779.93	9053.27	8903.39
		402.25	9145.39	9192.8	8779.18	9065.93	8906.04
		402.2	9111.51	9209.89	8778.36	9079.47	8908.78
		402.15	9136.05	9228.22	8777.62	9094.1	8911.75
		402.1	8995.83	9247.71	8776.83	9109.73	8914.81
		402.05	9111.6	9268.83	8776.34	9126.81	8918.36
		402	9014.1	9291.06	8775.59	9144.83	8921.82
		401.95	9260.39	9314.98	8775.06	9164.34	8925.7
		401.9	9097.09	9339.91	8773.99	9184.66	8929.23
		401.85	9114.83	9366.82	8773.27	9206.74	8933.34
		401.8	9254.51	9395.42	8772.51	9230.28	8937.65
		401.75	9262.73	9425.49	8771.44	9255.03	8941.89
		401.7	9407.42	9457.42	8770.34	9281.38	8946.39
		401.65	9512.35	9491.01	8768.93	9309.09	8950.85
		401.6	9586.53	9526.38	8767.27	9338.26	8955.39
		401.55	9444.32	9563.71	8765.45	9369.06	8960.1
		401.5	9780.78	9603.5	8763.94	9401.95	8965.49
		401.45	9959.43	9644.77	8761.68	9435.92	8970.53
		401.4	9571.24	9687.93	8759.02	9471.35	8975.59
		401.35	9811.68	9734.21	8757.21	9509.44	8981.98
		401.3	9755.86	9782.3	8754.87	9548.83	8988.34
		401.25	9931.71	9832.77	8752.64	9590.04	8995.37
		401.2	10065.5	9885.1	8750.02	9632.52	9002.6
		401.15	9983.04	9939.34	8747.1	9676.26	9010.18
		401.1	9946.18	9995.8	8744.35	9721.5	9018.64
		401.05	10131	10054.3	8741.68	9767.99	9027.96
		401	10110.8	10114	8738.59	9814.9	9037.68
		400.95	10377.9	10175.2	8735.54	9862.35	9048.35
		400.9	10484.1	10236.9	8731.89	9909.33	9059.42
		400.85	10415.1	10298.9	8727.99	9955.63	9071.29
		400.8	10483.8	10361.4	8724.24	10001.1	9084.47
		400.75	10645.3	10423.2	8720.33	10044.8	9098.72
		400.7	10509.1	10483.7	8716.05	10085.8	9113.94
		400.65	10295.6	10542.9	8712.06	10124.1	9130.91
		400.6	10559.2	10600.2	8708.54	10158.9	9149.86
		400.55	10821.4	10653.9	8704.42	10188.4	9169.89
		400.5	10645.3	10703.3	8699.72	10212	9191.07
		400.45	11011.6	10748.9	8695.39	10229.8	9214.5
		400.4	11003.1	10789.1	8690.24	10240.2	9239.11
		400.35	11034.4	10824.3	8685.1	10243.6	9265.82
		400.3	10803	10854.5	8679.88	10239.7	9294.67
		400.25	10967	10880.1	8675.16	10228.9	9326.33
		400.2	10842.4	10900.6	8670.06	10210.6	9360.04
		400.15	10658.3	10917.2	8665.23	10185.9	9396.58
		400.1	11138.8	10930.5	8660.8	10155.2	9436.11
		400.05	10954.9	10939.8	8655.29	10117.8	9477.29
		400	10970.6	10947.3	8650.18	10075.9	9521.62
		399.95	11207.1	10953.5	8645.02	10029.8	9568.71
		399.9	11039.4	10958.6	8639.32	9979.75	9618.15
		399.85	11121.2	10964.3	8633.99	9927.52	9670.77
		399.8	10709.5	10970.8	8628.45	9873.22	9726.03
		399.75	10875.5	10979.7	8623.83	9818.66	9784.89
		399.7	11199.8	10990.3	8618.82	9763.13	9845.96
		399.65	10958.9	11002.4	8613.08	9706.77	9908.74
		399.6	10952.3	11017.6	8607.87	9651.35	9974.13
		399.55	10961.1	11035.3	8602.66	9596.64	10041.3
		399.5	11003.2	11055.4	8597.41	9542.98	10109.8
		399.45	10895.4	11077.3	8592.06	9490.51	10178.9
		399.4	10918	11101	8586.94	9439.72	10248.3
		399.35	11069	11125.5	8581.76	9390.51	10316.8
		399.3	11129.1	11149.6	8576.23	9342.64	10383.2
		399.25	10913.3	11172.5	8570.55	9296.44	10446.6
		399.2	11021.9	11193.7	8565.34	9252.53	10506.5
		399.15	11137.1	11211.2	8559.88	9210.18	10560.9
		399.1	11316.3	11223.6	8554.15	9169.42	10608.4
		399.05	11390	11229.7	8548.01	9130.04	10647.6
		399	11223.4	11228.4	8541.69	9092.29	10677.8
		398.95	11059.6	11219.1	8535.73	9056.63	10698.2
		398.9	11278.1	11201.2	8530.12	9022.99	10708.4
		398.85	11335.7	11173.3	8524.01	8990.51	10706.8
		398.8	11393.9	11135.4	8517.76	8959.44	10693.8
		398.75	11149.1	11087.8	8511.36	8929.74	10669.5
		398.7	11202.6	11031.6	8505.5	8902.01	10635.1
		398.65	11185.2	10966.8	8499.5	8875.5	10590.8
		398.6	11024.6	10894.6	8493.53	8850.34	10537.8
		398.55	10848.8	10816.3	8487.9	8826.73	10477.5
		398.5	10945.9	10733.3	8482.65	8804.67	10411.3
		398.45	10858.9	10646.2	8477.18	8783.48	10339.9
		398.4	10792.6	10556.4	8471.88	8763.48	10264.8
		398.35	10769.2	10465.1	8466.72	8744.58	10187.2
		398.3	10649.5	10373.2	8461.6	8726.62	10108.2
		398.25	10781.1	10281.8	8456.74	8709.75	10028.8
		398.2	10562.7	10191.1	8451.57	8693.37	9949.29
		398.15	10214.1	10102.4	8446.88	8678.17	9871.08
		398.1	9909.84	10016.6	8442.95	8664.42	9795.09
		398.05	9967.06	9933.84	8439.69	8651.95	9721.57
		398	9888.16	9853.8	8436.29	8639.93	9650.16
		397.95	9570.63	9776.91	8433.06	8628.62	9581.35
		397.9	9692.42	9703.79	8430.53	8618.49	9515.83
		397.85	9769.64	9633.64	8427.73	8608.55	9452.82
		397.8	9558.55	9566.52	8424.74	8598.84	9392.42
		397.75	9339.03	9503.13	8422.22	8590	9335.35
		397.7	9251.44	9443.43	8420.18	8581.99	9281.62
		397.65	9209.02	9387.03	8418.34	8574.5	9230.86
		397.6	9307.23	9333.82	8416.58	8567.42	9182.98
		397.55	8969.93	9283.33	8414.6	8560.39	9137.53
		397.5	8804.54	9236.49	8413.36	8554.38	9095.47
		397.45	8904.22	9192.76	8412.49	8548.97	9056.28
		397.4	9000.64	9151.42	8411.4	8543.57	9019.25
		397.35	8573.05	9112.41	8410.09	8538.16	8984.33
		397.3	8663.61	9076.7	8409.73	8533.89	8952.53
		397.25	8498.69	9043.07	8409.16	8529.61	8922.63
		397.2	8638.08	9011.94	8408.96	8525.86	8895.05
		397.15	8887.34	8982.5	8408.45	8521.95	8869
		397.1	8783.72	8954.4	8407.39	8517.65	8844.14
		397.05	8535.96	8928.27	8406.55	8513.7	8821.12
		397	8528.42	8904.37	8406.26	8510.44	8800.19
		396.95	8701.88	8882.02	8405.99	8507.32	8780.69
		396.9	8455.8	8860.71	8405.34	8503.93	8762.12
		396.85	8656.42	8841.29	8405.22	8501.19	8745.32
		396.8	8824.19	8822.65	8404.67	8498.11	8729.2
		396.75	8741.68	8804.79	8403.73	8494.76	8713.76
		396.7	8772.3	8788.17	8402.98	8491.67	8699.47
		396.65	8592.48	8772.45	8402.16	8488.61	8686
		396.6	8565.89	8758.05	8401.74	8486.03	8673.75
		396.55	8518.37	8744.52	8401.37	8483.58	8662.32
		396.5	8861.2	8731.89	8401.11	8481.31	8651.69
		396.45	8605.48	8719.21	8400.09	8478.36	8640.94
		396.4	8743.81	8707.74	8399.63	8476.03	8631.34
		396.35	8794.64	8696.58	8398.87	8473.47	8621.98
		396.3	8582.93	8685.85	8397.99	8470.85	8612.99
		396.25	8551.03	8676.13	8397.58	8468.76	8604.94
		396.2	8396.69	8666.95	8397.23	8466.79	8597.39
		396.15	8392.36	8658.55	8397.24	8465.22	8590.56
		396.1	8582.79	8650.58	8397.25	8463.72	8584.11
		396.05	8512.01	8642.57	8396.83	8461.84	8577.57
		396	8444.36	8635.08	8396.58	8460.16	8571.49
		395.95	8400.11	8628.06	8396.47	8458.68	8565.86
		395.9	8538.4	8621.45	8396.46	8457.33	8560.58
		395.85	8630.03	8614.83	8396.15	8455.73	8555.25
		395.8	8616.07	8608.27	8395.63	8453.96	8549.94
		395.75	8585.87	8602	8395.14	8452.26	8544.88
		395.7	8467.26	8596.04	8394.71	8450.66	8540.09
		395.65	8329.17	8590.56	8394.55	8449.35	8535.75
		395.6	8437.45	8585.6	8394.7	8448.4	8531.9
		395.55	8538.02	8580.6	8394.6	8447.23	8527.98
		395.5	8539.03	8575.57	8394.28	8445.86	8523.99
		395.45	8677.98	8570.71	8393.96	8444.53	8520.14
		395.4	8839.99	8565.71	8393.33	8442.92	8516.12
		395.35	8591.37	8560.52	8392.34	8440.97	8511.88
		395.3	8418.65	8556.02	8391.9	8439.6	8508.32
		395.25	8531.31	8552.06	8391.83	8438.64	8505.25
		395.2	8268.45	8547.98	8391.52	8437.45	8502.05
		395.15	8444.1	8544.61	8391.8	8436.87	8499.54
		395.1	8534.88	8540.99	8391.68	8435.93	8496.74
		395.05	8650.18	8537.28	8391.36	8434.8	8493.84
		395	8486.28	8533.43	8390.79	8433.44	8490.77
		394.95	8568.11	8530.05	8390.58	8432.46	8488.16
		394.9	8526.22	8526.59	8390.18	8431.32	8485.44
		394.85	8473.65	8523.32	8389.88	8430.3	8482.9
		394.8	8690.22	8520.27	8389.69	8429.4	8480.56
		394.75	8813.29	8516.82	8389.02	8428.05	8477.8
		394.7	8489.62	8513.19	8388.08	8426.43	8474.84
		394.65	8710.3	8510.36	8387.85	8425.56	8472.66
		394.6	8959.2	8507.12	8387.14	8424.2	8470.06
		394.55	8542.96	8503.4	8385.87	8422.31	8466.96
		394.5	8644.24	8500.68	8385.52	8421.35	8464.84
		394.45	8592.35	8497.8	8384.94	8420.19	8462.56
		394.4	8782.03	8495.1	8384.48	8419.15	8460.44
		394.35	8824.37	8492.05	8383.6	8417.7	8457.95
		394.3	8473.15	8488.97	8382.62	8416.17	8455.41
		394.25	8428.57	8486.72	8382.42	8415.43	8453.7
		394.2	8669.54	8484.63	8382.31	8414.81	8452.14
		394.15	8555.98	8482.06	8381.67	8413.66	8450.08
		394.1	8566.55	8479.8	8381.29	8412.77	8448.32
		394.05	8328.95	8477.57	8380.88	8411.87	8446.57
		394	8626.47	8475.91	8380.99	8411.51	8445.39
		393.95	8591.77	8473.64	8380.44	8410.5	8443.58
		393.9	8345.16	8471.49	8379.98	8409.57	8441.89
		393.85	8693.64	8469.93	8380.05	8409.2	8440.78
		393.8	8545.03	8467.65	8379.35	8408.07	8438.93
		393.75	8409.57	8465.73	8378.99	8407.28	8437.44
		393.7	8738.11	8464.15	8378.92	8406.79	8436.28
		393.65	8463.87	8461.89	8378.12	8405.59	8434.42
		393.6	8377.93	8460.26	8377.93	8405	8433.19

## Sheet: Figure 2e
		A	B	C	D	E
Figure 2e			draw	simulation	baseline	pyrrolic N
		Parameter x	Parameter y	Parameter y	Parameter y	Parameter y
	SPNCMs(F, 1/1)	Binding energy (eV)	Intensity (a.u.)	Intensity (a.u.)	Intensity (a.u.)	Intensity (a.u.)
		411.85	8398.35	8420.33	8398.35	8420.33
		411.8	8432.18	8420.52	8398.35	8420.52
		411.75	8328.6	8420.66	8398.3	8420.66
		411.7	8392.21	8420.96	8398.4	8420.96
		411.65	8500.18	8421.16	8398.41	8421.16
		411.6	8752.08	8421.22	8398.27	8421.22
		411.55	8555.79	8420.92	8397.77	8420.92
		411.5	8280.03	8420.91	8397.55	8420.91
		411.45	8255	8421.28	8397.71	8421.28
		411.4	8386.36	8421.69	8397.91	8421.69
		411.35	8613.16	8421.92	8397.93	8421.92
		411.3	8564.34	8421.83	8397.63	8421.83
		411.25	8297.15	8421.82	8397.4	8421.82
		411.2	8410.11	8422.18	8397.53	8422.18
		411.15	8297.95	8422.39	8397.52	8422.39
		411.1	8354.07	8422.75	8397.66	8422.75
		411.05	8252.07	8423.04	8397.72	8423.04
		411	8379.4	8423.48	8397.92	8423.48
		410.95	8524.58	8423.75	8397.95	8423.75
		410.9	8307.24	8423.81	8397.77	8423.81
		410.85	8436.65	8424.18	8397.9	8424.18
		410.8	8466.07	8424.37	8397.84	8424.37
		410.75	8399.84	8424.53	8397.75	8424.53
		410.7	8537.59	8424.78	8397.74	8424.78
		410.65	8692.41	8424.84	8397.55	8424.84
		410.6	8523.39	8424.69	8397.14	8424.69
		410.55	8405.87	8424.78	8396.96	8424.78
		410.5	8436.74	8425.03	8396.94	8425.03
		410.45	8373.42	8425.25	8396.89	8425.25
		410.4	8187.65	8425.56	8396.92	8425.56
		410.35	8200.2	8426.14	8397.22	8426.14
		410.3	8403.09	8426.7	8397.49	8426.7
		410.25	8276.12	8426.98	8397.48	8426.98
		410.2	8249.46	8427.44	8397.65	8427.44
		410.15	8347.82	8427.95	8397.86	8427.95
		410.1	8320.74	8428.32	8397.93	8428.32
		410.05	8381.28	8428.74	8398.04	8428.74
		410	8518.27	8429.07	8398.06	8429.07
		409.95	8737.49	8429.22	8397.9	8429.22
		409.9	8756.27	8429.07	8397.42	8429.07
		409.85	8468.8	8428.89	8396.92	8428.89
		409.8	8283.25	8429.12	8396.82	8429.12
		409.75	8475.12	8429.61	8396.98	8429.61
		409.7	8317.39	8429.85	8396.86	8429.85
		409.65	8494.47	8430.31	8396.98	8430.31
		409.6	8423.89	8430.52	8396.84	8430.52
		409.55	8202.47	8430.84	8396.8	8430.84
		409.5	8346.03	8431.48	8397.08	8431.48
		409.45	8404.81	8431.92	8397.15	8431.92
		409.4	8266.23	8432.29	8397.14	8432.29
		409.35	8304.22	8432.85	8397.32	8432.85
		409.3	8431.46	8433.37	8397.45	8433.37
		409.25	8238.24	8433.72	8397.4	8433.72
		409.2	8458.08	8434.34	8397.62	8434.34
		409.15	8579.38	8434.67	8397.54	8434.67
		409.1	8620.97	8434.83	8397.28	8434.83
		409.05	8355.44	8434.94	8396.97	8434.94
		409	8459.77	8435.42	8397.03	8435.42
		408.95	8491.3	8435.77	8396.94	8435.77
		408.9	8322.77	8436.08	8396.81	8436.08
		408.85	8158.87	8436.64	8396.91	8436.64
		408.8	8207.01	8437.43	8397.25	8437.43
		408.75	8286.92	8438.16	8397.51	8438.16
		408.7	8438.77	8438.79	8397.67	8438.79
		408.65	8328.51	8439.22	8397.61	8439.22
		408.6	8331.21	8439.81	8397.71	8439.81
		408.55	8327.46	8440.4	8397.8	8440.4
		408.5	8530.42	8441.01	8397.9	8441.01
		408.45	8508.65	8441.34	8397.71	8441.34
		408.4	8521.93	8441.72	8397.56	8441.72
		408.35	8517.69	8442.08	8397.39	8442.08
		408.3	8325.76	8442.46	8397.22	8442.46
		408.25	8389.79	8443.12	8397.32	8443.12
		408.2	8435.3	8443.69	8397.33	8443.69
		408.15	8419.48	8444.22	8397.27	8444.22
		408.1	8385.66	8444.78	8397.24	8444.78
		408.05	8535.41	8445.4	8397.26	8445.4
		408	8314.85	8445.81	8397.06	8445.81
		407.95	8434.95	8446.55	8397.18	8446.55
		407.9	8541.55	8447.14	8397.13	8447.14
		407.85	8390.35	8447.58	8396.92	8447.58
		407.8	8291.66	8448.25	8396.93	8448.25
		407.75	8461.77	8449.07	8397.08	8449.07
		407.7	8395.4	8449.67	8396.99	8449.67
		407.65	8380.89	8450.37	8396.99	8450.37
		407.6	8567.93	8451.11	8397.02	8451.11
		407.55	8441.54	8451.6	8396.78	8451.6
		407.5	8474.72	8452.28	8396.71	8452.28
		407.45	8164.84	8452.93	8396.6	8452.93
		407.4	8522.13	8454.02	8396.93	8454.02
		407.35	8423.37	8454.64	8396.75	8454.64
		407.3	8345.71	8455.41	8396.72	8455.41
		407.25	8694.22	8456.3	8396.79	8456.3
		407.2	8399.64	8456.73	8396.37	8456.73
		407.15	8479.89	8457.58	8396.37	8457.58
		407.1	8294.97	8458.34	8396.25	8458.34
		407.05	8441.25	8459.38	8396.39	8459.38
		407	8483.09	8460.23	8396.33	8460.23
		406.95	8485.06	8461.04	8396.21	8461.04
		406.9	8509.79	8461.88	8396.08	8461.88
		406.85	8425.82	8462.69	8395.92	8462.69
		406.8	8523.14	8463.65	8395.88	8463.65
		406.75	8728.74	8464.49	8395.7	8464.49
		406.7	8519.58	8465.07	8395.24	8465.07
		406.65	8506.71	8465.96	8395.06	8465.96
		406.6	8552.35	8466.9	8394.91	8466.9
		406.55	8635.59	8467.79	8394.68	8467.79
		406.5	8634.38	8468.6	8394.35	8468.6
		406.45	8573.02	8469.43	8394.01	8469.43
		406.4	8750.17	8470.38	8393.76	8470.38
		406.35	8617.57	8471.1	8393.26	8471.1
		406.3	8881.65	8472.04	8392.94	8472.04
		406.25	8585.99	8472.65	8392.26	8472.65
		406.2	8621.63	8473.69	8391.99	8473.69
		406.15	8755.96	8474.72	8391.67	8474.72
		406.1	8562.63	8475.59	8391.16	8475.59
		406.05	8454.26	8476.77	8390.92	8476.77
		406	8601.56	8478.13	8390.83	8478.13
		405.95	8519.67	8479.32	8390.53	8479.32
		405.9	8281.78	8480.67	8390.35	8480.67
		405.85	8410.04	8482.39	8390.5	8482.39
		405.8	8099.72	8483.97	8390.48	8483.97
		405.75	8479.93	8486.02	8390.88	8486.02
		405.7	8585.51	8487.59	8390.76	8487.59
		405.65	8254.26	8489.06	8390.49	8489.06
		405.6	8150.97	8491.03	8390.68	8491.03
		405.55	8540.9	8493.2	8391.01	8493.2
		405.5	8453.57	8494.88	8390.8	8494.88
		405.45	8201.58	8496.72	8390.72	8496.72
		405.4	8300.21	8498.98	8390.98	8498.98
		405.35	8314.77	8501.15	8391.11	8501.15
		405.3	8402.84	8503.36	8391.22	8503.36
		405.25	8338.26	8505.5	8391.2	8505.5
		405.2	8708.73	8507.8	8391.27	8507.8
		405.15	8764.62	8509.65	8390.83	8509.65
		405.1	8609.5	8511.48	8390.3	8511.48
		405.05	8263.2	8513.6	8390	8513.6
		405	8351.75	8516.28	8390.17	8516.28
		404.95	8537.52	8518.9	8390.23	8518.9
		404.9	8446.25	8521.35	8390.02	8521.35
		404.85	8542.06	8524.01	8389.94	8524.01
		404.8	8444.48	8526.61	8389.73	8526.61
		404.75	8626.88	8529.44	8389.65	8529.44
		404.7	8341.44	8532.11	8389.32	8532.11
		404.65	8571.48	8535.27	8389.39	8535.27
		404.6	8513.93	8538.21	8389.13	8538.21
		404.55	8626.26	8541.34	8388.96	8541.34
		404.5	8476.35	8544.42	8388.62	8544.42
		404.45	8520.49	8547.81	8388.5	8547.81
		404.4	8505.49	8551.27	8388.32	8551.27
		404.35	8575.72	8554.87	8388.15	8554.87
		404.3	8906.93	8558.51	8387.89	8558.51
		404.25	8477.37	8561.81	8387.16	8561.81
		404.2	8858.65	8565.85	8387.04	8565.85
		404.15	8389.05	8569.52	8386.38	8569.52
		404.1	8518.77	8573.99	8386.37	8573.99
		404.05	8589.43	8578.45	8386.19	8578.45
		404	8512.83	8582.98	8385.9	8582.98
		403.95	8200.52	8587.79	8385.72	8587.79
		403.9	8395.1	8593.24	8385.98	8593.24
		403.85	8740.32	8598.6	8385.97	8598.6
		403.8	8750.64	8603.7	8385.47	8603.7
		403.75	8866.92	8609.01	8384.96	8609.01
		403.7	8825.41	8614.38	8384.29	8614.38
		403.65	8705.77	8620.06	8383.67	8620.06
		403.6	8757.46	8626.17	8383.22	8626.17
		403.55	8833.33	8632.49	8382.69	8632.49
		403.5	8916.74	8639	8382.06	8639
		403.45	8764.62	8645.7	8381.31	8645.7
		403.4	8720.01	8652.95	8380.77	8652.95
		403.35	8602.83	8660.62	8380.3	8660.62
		403.3	8596.81	8668.84	8379.99	8668.84
		403.25	8452.04	8677.47	8379.68	8677.47
		403.2	8554.58	8686.75	8379.58	8686.75
		403.15	8851.32	8696.35	8379.34	8696.35
		403.1	8405.88	8706.04	8378.68	8706.04
		403.05	8579.76	8716.91	8378.64	8716.91
		403	8719.57	8728.11	8378.35	8728.11
		402.95	8713.7	8739.75	8377.88	8739.75
		402.9	8717.63	8752.08	8377.41	8752.08
		402.85	8871.1	8765.15	8376.93	8765.15
		402.8	8850.76	8778.81	8376.24	8778.81
		402.75	8848.4	8793.35	8375.57	8793.35
		402.7	9000.41	8808.83	8374.91	8808.83
		402.65	8950.06	8825.12	8374.03	8825.12
		402.6	8806.36	8842.58	8373.23	8842.58
		402.55	8865.52	8861.43	8372.62	8861.43
		402.5	8869.54	8881.47	8371.93	8881.47
		402.45	9011.88	8902.9	8371.23	8902.9
		402.4	8904.2	8925.64	8370.33	8925.64
		402.35	9094.03	8950.14	8369.59	8950.14
		402.3	8958.78	8976.13	8368.57	8976.13
		402.25	9275.03	9004.16	8367.74	9004.16
		402.2	8989.8	9033.77	8366.47	9033.77
		402.15	8997.04	9065.95	8365.6	9065.95
		402.1	9256.96	9100.41	8364.71	9100.41
		402.05	9159.05	9136.98	8363.46	9136.98
		402	9388.35	9176.3	8362.35	9176.3
		401.95	9182.53	9218.08	8360.91	9218.08
		401.9	9424.04	9263.12	8359.76	9263.12
		401.85	9442.32	9310.92	8358.27	9310.92
		401.8	9160.46	9362.01	8356.75	9362.01
		401.75	9183.44	9416.92	8355.62	9416.92
		401.7	9334.32	9475.4	8354.46	9475.4
		401.65	9784.94	9537.47	8353.09	9537.47
		401.6	9782.96	9602.79	8351.08	9602.79
		401.55	9598.52	9672.2	8349.08	9672.2
		401.5	9621.98	9745.99	8347.33	9745.99
		401.45	9871.26	9824.02	8345.54	9824.02
		401.4	9772.35	9906.09	8343.4	9906.09
		401.35	10007.8	9992.63	8341.4	9992.63
		401.3	10425.4	10083.3	8339.06	10083.3
		401.25	10551.3	10177.7	8336.14	10177.7
		401.2	10063.9	10276.1	8333.04	10276.1
		401.15	10259.4	10379.4	8330.61	10379.4
		401.1	10758.3	10486.2	8327.91	10486.2
		401.05	10499.9	10595.9	8324.5	10595.9
		401	10808.4	10708.9	8321.45	10708.9
		400.95	10972.3	10823.9	8317.97	10823.9
		400.9	10949.2	10940.5	8314.25	10940.5
		400.85	10922	11057.9	8310.56	11057.9
		400.8	10912.1	11175.1	8306.9	11175.1
		400.75	11194.4	11290.7	8303.25	11290.7
		400.7	11647	11403	8299.19	11403
		400.65	11593.2	11510.1	8294.5	11510.1
		400.6	11727.5	11610.9	8289.88	11610.9
		400.55	11774.5	11703.4	8285.06	11703.4
		400.5	11711.8	11785.7	8280.17	11785.7
		400.45	11755.5	11856.2	8275.36	11856.2
		400.4	11768.5	11913	8270.49	11913
		400.35	11845.6	11954.5	8265.59	11954.5
		400.3	12040.7	11979.7	8260.57	11979.7
		400.25	11898.2	11987.5	8255.27	11987.5
		400.2	11742.1	11978	8250.17	11978
		400.15	11812.2	11951.3	8245.27	11951.3
		400.1	11801.1	11907.8	8240.27	11907.8
		400.05	11796.2	11848.5	8235.28	11848.5
		400	11547.9	11774.8	8230.3	11774.8
		399.95	11780.8	11688.7	8225.65	11688.7
		399.9	11567.6	11591.2	8220.66	11591.2
		399.85	11436.9	11484.9	8215.98	11484.9
		399.8	11228.2	11371.5	8211.46	11371.5
		399.75	11251.6	11253	8207.23	11253
		399.7	11193.6	11130.7	8202.97	11130.7
		399.65	11080.6	11006.2	8198.78	11006.2
		399.6	11047.8	10881.1	8194.74	10881.1
		399.55	10773.7	10756.3	8190.74	10756.3
		399.5	10595.1	10633.2	8187.12	10633.2
		399.45	10276.4	10512.4	8183.75	10512.4
		399.4	10293.9	10394.9	8180.81	10394.9
		399.35	10494.3	10280.6	8177.85	10280.6
		399.3	9910.44	10169.7	8174.61	10169.7
		399.25	10144.7	10063.6	8172.17	10063.6
		399.2	9903.07	9961.45	8169.41	9961.45
		399.15	9695.03	9863.85	8166.98	9863.85
		399.1	9961.77	9770.98	8164.84	9770.98
		399.05	9673.02	9682.07	8162.32	9682.07
		399	9446.87	9597.99	8160.2	9597.99
		398.95	9524.1	9518.54	8158.4	9518.54
		398.9	9582.22	9443.15	8156.49	9443.15
		398.85	9439.89	9371.83	8154.49	9371.83
		398.8	9462.2	9304.65	8152.69	9304.65
		398.75	9419.2	9241.32	8150.85	9241.32
		398.7	9395.83	9181.74	8149.08	9181.74
		398.65	9006.43	9125.69	8147.33	9125.69
		398.6	8898.67	9073.58	8146.12	9073.58
		398.55	9186.15	9024.8	8145.07	9024.8
		398.5	9281.46	8978.68	8143.61	8978.68
		398.45	9367.43	8935.29	8142.02	8935.29
		398.4	9193.2	8894.46	8140.3	8894.46
		398.35	8994.66	8856.44	8138.82	8856.44
		398.3	9141.92	8821.06	8137.62	8821.06
		398.25	9004.97	8787.72	8136.22	8787.72
		398.2	8757.82	8756.66	8135	8756.66
		398.15	8969.74	8727.86	8134.13	8727.86
		398.1	9080.4	8700.6	8132.96	8700.6
		398.05	8894.64	8674.84	8131.63	8674.84
		398	8671.88	8650.92	8130.56	8650.92
		397.95	8707.21	8628.75	8129.8	8628.75
		397.9	8867.8	8607.85	8128.99	8607.85
		397.85	8756.21	8587.98	8127.96	8587.98
		397.8	8574.22	8569.39	8127.08	8569.39
		397.75	8725.4	8552.13	8126.45	8552.13
		397.7	8723.18	8535.62	8125.61	8535.62
		397.65	8754.14	8520.01	8124.77	8520.01
		397.6	8780.35	8505.2	8123.89	8505.2
		397.55	8531.52	8491.11	8122.97	8491.11
		397.5	8303.55	8478.09	8122.4	8478.09
		397.45	8419.21	8466.04	8122.15	8466.04
		397.4	8337.81	8454.44	8121.73	8454.44
		397.35	8147.07	8443.52	8121.43	8443.52
		397.3	8311.84	8433.39	8121.39	8433.39
		397.25	8325.56	8423.51	8121.12	8423.51
		397.2	8154.67	8414.08	8120.84	8414.08
		397.15	8575.53	8405.3	8120.79	8405.3
		397.1	8232.24	8396.33	8120.15	8396.33
		397.05	8061.25	8388.21	8119.99	8388.21
		397	8081.11	8380.68	8120.08	8380.68
		396.95	7846.51	8373.44	8120.13	8373.44
		396.9	8200.78	8366.83	8120.52	8366.83
		396.85	8423.44	8360.02	8120.4	8360.02
		396.8	8292.23	8353.17	8119.98	8353.17
		396.75	8444.84	8346.76	8119.74	8346.76
		396.7	8087.61	8340.37	8119.28	8340.37
		396.65	8346.6	8334.71	8119.32	8334.71
		396.6	8337.98	8328.91	8119.01	8328.91
		396.55	8328.22	8323.32	8118.7	8323.32
		396.5	8429.31	8317.94	8118.41	8317.94
		396.45	8148.59	8312.6	8117.97	8312.6
		396.4	8267.07	8307.83	8117.93	8307.83
		396.35	8223.74	8303.06	8117.72	8303.06
		396.3	8098.28	8298.52	8117.57	8298.52
		396.25	8546.13	8294.3	8117.6	8294.3
		396.2	8506.69	8289.6	8117	8289.6
		396.15	8497.08	8285.09	8116.45	8285.09
		396.1	8345.7	8280.73	8115.92	8280.73
		396.05	8169.43	8276.7	8115.6	8276.7
		396	8182.75	8273.05	8115.52	8273.05
		395.95	8227.46	8269.49	8115.43	8269.49
		395.9	8149.84	8265.98	8115.27	8265.98
		395.85	8313.14	8262.68	8115.22	8262.68
		395.8	8200.85	8259.26	8114.94	8259.26
		395.75	8156.24	8256.09	8114.82	8256.09
		395.7	8125.28	8253.08	8114.76	8253.08
		395.65	8210.74	8250.2	8114.75	8250.2
		395.6	8003.51	8247.29	8114.61	8247.29
		395.55	7968.19	8244.75	8114.77	8244.75
		395.5	8454.01	8242.35	8114.98	8242.35
		395.45	8277.03	8239.34	8114.5	8239.34
		395.4	8200.04	8236.65	8114.27	8236.65
		395.35	8195.84	8234.14	8114.15	8234.14
		395.3	8334.42	8231.7	8114.04	8231.7
		395.25	8450.58	8229.13	8113.73	8229.13
		395.2	8248.17	8226.47	8113.26	8226.47
		395.15	8221.3	8224.15	8113.07	8224.15
		395.1	8057.13	8221.92	8112.92	8221.92
		395.05	8205.6	8219.98	8112.99	8219.98
		395	8259.11	8217.89	8112.86	8217.89
		394.95	8138.89	8215.78	8112.66	8215.78
		394.9	8357.07	8213.89	8112.62	8213.89
		394.85	8488.22	8211.73	8112.28	8211.73
		394.8	8453.51	8209.45	8111.75	8209.45
		394.75	8249.75	8207.25	8111.27	8207.25
		394.7	8191.17	8205.39	8111.08	8205.39
		394.65	7953.21	8203.65	8110.97	8203.65
		394.6	8111.19	8202.28	8111.19	8202.28

## Sheet: Figure 2f
Figure 2f
		Parameter x	Parameter y
	SPNCMs(F, 1/1)	Photon Energy (eV)	Normalized Intensity (a. u.)
		390	0.51344
		390.2	0.51295
		390.4	0.51242
		390.6	0.51203
		390.8	0.51134
		391	0.51106
		391.2	0.51052
		391.4	0.51006
		391.6	0.50946
		391.8	0.50926
		392	0.50879
		392.2	0.50846
		392.4	0.50801
		392.6	0.50768
		392.8	0.5074
		393	0.5068
		393.2	0.50649
		393.4	0.50625
		393.6	0.50592
		393.8	0.50544
		394	0.50517
		394.2	0.50448
		394.4	0.50436
		394.6	0.50391
		394.8	0.50363
		395	0.50329
		395.2	0.50315
		395.4	0.50262
		395.6	0.50235
		395.8	0.50197
		396	0.50162
		396.2	0.50132
		396.4	0.50107
		396.6	0.50047
		396.8	0.50031
		397	0.49994
		397.2	0.49926
		397.4	0.49911
		397.6	0.49869
		397.8	0.49842
		398	0.49812
		398.2	0.49759
		398.4	0.49745
		398.6	0.49712
		398.8	0.49697
		399	0.49694
		399.2	0.49685
		399.4	0.49709
		399.5	0.49738
		399.6	0.49797
		399.7	0.49918
		399.8	0.50118
		399.9	0.50532
		400	0.50971
		400.1	0.51528
		400.2	0.52067
		400.3	0.52607
		400.4	0.52823
		400.5	0.52738
		400.6	0.52463
		400.7	0.52019
		400.8	0.51559
		400.9	0.5108
		401	0.50696
		401.1	0.50413
		401.2	0.50241
		401.3	0.50137
		401.4	0.50056
		401.5	0.50088
		401.6	0.50071
		401.7	0.50124
		401.8	0.50202
		401.9	0.50294
		402	0.50417
		402.1	0.50518
		402.2	0.50593
		402.3	0.50627
		402.4	0.50643
		402.5	0.50643
		402.6	0.50592
		402.7	0.50509
		402.8	0.50416
		402.9	0.50351
		403	0.50219
		403.1	0.50155
		403.2	0.50057
		403.3	0.4996
		403.4	0.49901
		403.5	0.49859
		403.6	0.49844
		403.7	0.49857
		403.8	0.49905
		403.9	0.49937
		404	0.49977
		404.1	0.49989
		404.2	0.50006
		404.3	0.49977
		404.4	0.49923
		404.5	0.49865
		404.6	0.49812
		404.7	0.49753
		404.8	0.49682
		404.9	0.49628
		405	0.49583
		405.1	0.49593
		405.2	0.49589
		405.3	0.49593
		405.4	0.49634
		405.5	0.49666
		405.6	0.49677
		405.7	0.49777
		405.8	0.49855
		405.9	0.49925
		406	0.49988
		406.1	0.50052
		406.2	0.50139
		406.3	0.502
		406.4	0.50247
		406.5	0.50299
		406.6	0.50381
		406.7	0.50438
		406.8	0.50489
		406.9	0.50566
		407	0.50623
		407.1	0.50669
		407.2	0.50757
		407.3	0.50833
		407.4	0.50896
		407.5	0.50959
		407.6	0.51017
		407.7	0.51107
		407.8	0.5118
		407.9	0.51228
		408	0.51284
		408.1	0.51302
		408.2	0.5138
		408.3	0.51409
		408.4	0.51462
		408.5	0.51483
		408.6	0.51511
		408.7	0.51534
		408.8	0.51537
		408.9	0.51566
		409	0.51585
		409.1	0.51559
		409.2	0.51592
		409.3	0.51554
		409.4	0.51575
		409.5	0.51549
		409.6	0.51595
		409.7	0.51543
		409.8	0.51533
		409.9	0.5152
		410	0.51505
		410.1	0.51496
		410.2	0.51465
		410.3	0.51419
		410.4	0.51417
		410.5	0.51376
		410.6	0.51334
		410.7	0.51301
		410.8	0.51275
		410.9	0.51234
		411	0.5122
		411.1	0.51188
		411.2	0.51162
		411.3	0.51113
		411.4	0.51079
		411.5	0.51057
		411.6	0.51023
		411.7	0.50996
		411.8	0.50956
		411.9	0.50931
		412	0.50879
		412.1	0.50875
		412.2	0.50848
		412.3	0.50796
		412.4	0.50779
		412.5	0.50751
		412.6	0.50747
		412.7	0.50726
		412.8	0.50712
		412.9	0.50632
		413	0.5063
		413.1	0.50624
		413.2	0.50619
		413.3	0.50598
		413.4	0.50589
		413.5	0.50587
		413.6	0.50541
		413.7	0.50538
		413.8	0.50515
		413.9	0.50522
		414	0.50481
		414.1	0.50464
		414.2	0.50453
		414.3	0.50445
		414.4	0.50414
		414.5	0.50387
		414.6	0.5039
		414.7	0.50364
		414.8	0.50345
		414.9	0.50327
		415	0.50312
		415.1	0.50288
		415.2	0.50267
		415.3	0.50244
		415.4	0.50247
		415.5	0.50218
		415.6	0.50203
		415.7	0.50158
		415.8	0.50173
		415.9	0.50136
		416	0.50141
		416.1	0.5011
		416.2	0.50093
		416.3	0.5006
		416.4	0.50045
		416.5	0.50011
		416.6	0.50014
		416.7	0.49968
		416.8	0.49973
		416.9	0.49948
		417	0.49908
		417.1	0.49908
		417.2	0.49894
		417.3	0.49842
		417.4	0.49823
		417.5	0.49892
		417.6	0.49819
		417.7	0.49779
		417.8	0.49766
		417.9	0.49736
		418	0.49721
		418.1	0.49682
		418.2	0.49667
		418.3	0.49629
		418.4	0.49613
		418.5	0.49591
		418.6	0.49545
		418.7	0.49536
		418.8	0.49514
		418.9	0.49464
		419	0.49491
		419.1	0.49423
		419.2	0.49393
		419.3	0.49371
		419.4	0.49343
		419.6	0.49289
		419.8	0.49258
		420	0.49183
		420.2	0.49141
		420.4	0.49071
		420.6	0.4902
		420.8	0.48957
		421	0.48891
		421.2	0.48839
		421.4	0.48781
		421.6	0.48695
		421.8	0.4864
		422	0.48604
		422.2	0.48545
		422.4	0.48491
		422.6	0.4845
		422.8	0.4839
		423	0.48358
		423.5	0.48247
		424	0.48118
		424.5	0.47998
		425	0.47894
		425.5	0.47817
		426	0.47722
		426.5	0.47639
		427	0.47538
		427.5	0.47449
		428	0.47387
		428.5	0.47289
		429	0.47192
		429.5	0.47143
		430	0.47092
		430.5	0.47013
		431	0.46903
		431.5	0.46864
		432	0.46812
		432.5	0.46727
		433	0.46661
		433.5	0.46592
		434	0.46499
		434.5	0.46482
		435	0.46374
		435.5	0.46365

## Sheet: Figure 3a
Figure 3a
		Parameter x	Parameter y			Parameter x	Parameter y			Parameter x	Parameter y
	F-APF(1/3)	Binding energy (eV)	Intensity (a.u.)		NCMs(F, 1/3)	Binding energy (eV)	Intensity (a.u.)		SPNCMs(F, 1/3)	Binding energy (eV)	Intensity (a.u.)
		1350.6	63377.5			1351.6	32376.4			1351.6	58526.4
		1349.6	64135.5			1350.6	32952.6			1350.6	59630.6
		1348.6	65259.4			1349.6	33575.4			1349.6	59010.1
		1347.6	66460.8			1348.6	33388.9			1348.6	59892.1
		1346.6	67152.5			1347.6	33755.2			1347.6	58401.5
		1345.6	65155.7			1346.6	33326.2			1346.6	59134
		1344.6	62595.7			1345.6	32397.3			1345.6	59379.2
		1343.6	64640.5			1344.6	32483.4			1344.6	59424.1
		1342.6	64393.4			1343.6	32557.9			1343.6	58682.5
		1341.6	65843.1			1342.6	32911.9			1342.6	59969.4
		1340.6	66155.1			1341.6	32049.8			1341.6	59598.2
		1339.6	66149.1			1340.6	32314.6			1340.6	59990.1
		1338.6	66159.3			1339.6	32383.8			1339.6	57176.8
		1337.6	64728.5			1338.6	31865.7			1338.6	56815.9
		1336.6	65270.6			1337.6	32569.9			1337.6	58799.7
		1335.6	65591.2			1336.6	33151.4			1336.6	59007.2
		1334.6	64177.7			1335.6	32780.2			1335.6	58330.4
		1333.6	66274.3			1334.6	33067.3			1334.6	58043.7
		1332.6	65144.2			1333.6	32538			1333.6	57298.1
		1331.6	66045.7			1332.6	32117.9			1332.6	58918.8
		1330.6	66250.1			1331.6	32228.4			1331.6	57125.2
		1329.6	64236.1			1330.6	31488.2			1330.6	58493.8
		1328.6	65712.4			1329.6	31703			1329.6	59460.2
		1327.6	65290.6			1328.6	33276.6			1328.6	58803.1
		1326.6	65329.6			1327.6	30706.5			1327.6	59205.7
		1325.6	64758.1			1326.6	32007.5			1326.6	58352.8
		1324.6	64151.1			1325.6	32193.6			1325.6	58219.1
		1323.6	65020.7			1324.6	31307.7			1324.6	57964.1
		1322.6	65768.7			1323.6	32557.3			1323.6	57264.7
		1321.6	63768.3			1322.6	31453.6			1322.6	59171.6
		1320.6	64670.5			1321.6	32674.3			1321.6	58089.9
		1319.6	64413.8			1320.6	31731.2			1320.6	56972.4
		1318.6	65304.7			1319.6	32255.1			1319.6	56627.2
		1317.6	64206.9			1318.6	30950.9			1318.6	57387.1
		1316.6	64298.2			1317.6	30781.9			1317.6	58219.2
		1315.6	65950.1			1316.6	31465.5			1316.6	57264.9
		1314.6	66095.6			1315.6	32037.1			1315.6	55668.7
		1313.6	66307.9			1314.6	31452.9			1314.6	56388.1
		1312.6	66464.4			1313.6	31862.6			1313.6	57342.9
		1311.6	64784.3			1312.6	32287.2			1312.6	55263
		1310.6	65552.1			1311.6	31139.4			1311.6	58408.2
		1309.6	64985.4			1310.6	31296.9			1310.6	57810.9
		1308.6	65745.7			1309.6	33273.4			1309.6	58029.1
		1307.6	66949			1308.6	32444.9			1308.6	58036.4
		1306.6	66713.1			1307.6	32843			1307.6	57284.8
		1305.6	65082.3			1306.6	33034.5			1306.6	58236.8
		1304.6	66545.5			1305.6	32296.1			1305.6	58309.1
		1303.6	66039.6			1304.6	32046.9			1304.6	58753.1
		1302.6	66516.6			1303.6	33043.2			1303.6	56915.8
		1301.6	65798.7			1302.6	31648.9			1302.6	57687.3
		1300.6	66829.1			1301.6	31845.7			1301.6	57686
		1299.6	66523.6			1300.6	32381.8			1300.6	56042.7
		1298.6	66170.1			1299.6	32701.9			1299.6	57764.9
		1297.6	67449.2			1298.6	31047			1298.6	59871
		1296.6	67635			1297.6	31919.5			1297.6	58177.1
		1295.6	66476.8			1296.6	32680.7			1296.6	58804.4
		1294.6	66738.9			1295.6	32942.3			1295.6	59198
		1293.6	67306			1294.6	32965.3			1294.6	58417.6
		1292.6	66495.2			1293.6	33274.1			1293.6	58808.8
		1291.6	66233.5			1292.6	32964.1			1292.6	57969.8
		1290.6	67651.9			1291.6	33475.6			1291.6	58480
		1289.6	66183.2			1290.6	33068.3			1290.6	57712.7
		1288.6	65349.6			1289.6	32024.3			1289.6	58337.7
		1287.6	67392.4			1288.6	32341.4			1288.6	57045.9
		1286.6	66780.8			1287.6	31540.8			1287.6	57539.9
		1285.6	66828.6			1286.6	32564.4			1286.6	57065.7
		1284.6	67902.2			1285.6	33852.9			1285.6	56682
		1283.6	69277.1			1284.6	32637.8			1284.6	58750.9
		1282.6	68007.8			1283.6	33172.6			1283.6	59378.3
		1281.6	68490.7			1282.6	33902.1			1282.6	59876.7
		1280.6	67059.5			1281.6	32791.9			1281.6	59024.5
		1279.6	67727.5			1280.6	31884.2			1280.6	58271.8
		1278.6	68238.8			1279.6	33837.5			1279.6	59443.5
		1277.6	68366.1			1278.6	33065.7			1278.6	58942
		1276.6	69744			1277.6	32985.7			1277.6	59205.7
		1275.6	68908.1			1276.6	32355.7			1276.6	59467.1
		1274.6	68952.7			1275.6	32628.8			1275.6	60090.2
		1273.6	68362.6			1274.6	32135.9			1274.6	60782.9
		1272.6	68825.3			1273.6	33564.8			1273.6	59482.2
		1271.6	69113.4			1272.6	33402.4			1272.6	59162.7
		1270.6	69271.1			1271.6	34279.8			1271.6	58488.3
		1269.6	69661.8			1270.6	33192.4			1270.6	59436.8
		1268.6	69164.8			1269.6	32570.2			1269.6	60762.6
		1267.6	69318.1			1268.6	32283			1268.6	60842.2
		1266.6	68816.5			1267.6	33435.2			1267.6	59517.8
		1265.6	69671.1			1266.6	33362.9			1266.6	59442.6
		1264.6	70346			1265.6	33828.7			1265.6	60556.8
		1263.6	70203.7			1264.6	32911.1			1264.6	60950.7
		1262.6	71026.1			1263.6	33651			1263.6	60797.8
		1261.6	69811.4			1262.6	32616.2			1262.6	61146.5
		1260.6	71919.9			1261.6	33921			1261.6	59843.2
		1259.6	72678.3			1260.6	33931.2			1260.6	60470.8
		1258.6	70878.5			1259.6	34036.3			1259.6	61931.1
		1257.6	72309.6			1258.6	32332.7			1258.6	60633
		1256.6	70197.6			1257.6	33471.8			1257.6	59333.7
		1255.6	70431			1256.6	33875.3			1256.6	61536.5
		1254.6	71956.2			1255.6	34788.2			1255.6	61930.4
		1253.6	72986.5			1254.6	35565.4			1254.6	61726.5
		1252.6	73222			1253.6	34328.2			1253.6	63153.8
		1251.6	73651.7			1252.6	34254.8			1252.6	62054.6
		1250.6	74555.6			1251.6	34568.6			1251.6	61665.7
		1249.6	75302.7			1250.6	35409.7			1250.6	62915.1
		1248.6	77188.3			1249.6	35134.6			1249.6	63310.2
		1247.6	76694.2			1248.6	35389.1			1248.6	63268.1
		1246.6	74666.7			1247.6	35680.4			1247.6	63511.8
		1245.6	75916.7			1246.6	35418.7			1246.6	64735.9
		1244.6	74321.8			1245.6	35696.7			1245.6	64673.7
		1243.6	75262.6			1244.6	34775.8			1244.6	64552.1
		1242.6	77350			1243.6	35226.6			1243.6	62092.6
		1241.6	77387.1			1242.6	36335.8			1242.6	63213.2
		1240.6	74816.6			1241.6	34603			1241.6	64149.4
		1239.6	76408.9			1240.6	35741.2			1240.6	62932.9
		1238.6	75134.4			1239.6	34238.1			1239.6	62799.4
		1237.6	75334.7			1238.6	36269.7			1238.6	63580.2
		1236.6	75926.3			1237.6	35255.3			1237.6	65078.3
		1235.6	76765.9			1236.6	34789.6			1236.6	65847.9
		1234.6	77151.5			1235.6	35525.1			1235.6	65075.5
		1233.6	78776.5			1234.6	36575.9			1234.6	65545.3
		1232.6	79164.2			1233.6	37399.6			1233.6	67212.4
		1231.6	81614.4			1232.6	37857.2			1232.6	67105
		1230.6	79935.9			1231.6	38539.6			1231.6	68265.2
		1229.6	82502.8			1230.6	38425.5			1230.6	68975.7
		1228.6	83739.2			1229.6	38943.2			1229.6	68882.3
		1227.6	81328.9			1228.6	39060.9			1228.6	67873.2
		1226.6	84641.7			1227.6	38731.1			1227.6	68493.7
		1225.6	83066			1226.6	38669.3			1226.6	69661.7
		1224.6	80776.3			1225.6	37150.7			1225.6	69346.5
		1223.6	79757.5			1224.6	37969.6			1224.6	69635.6
		1222.6	80455.9			1223.6	37632.8			1223.6	69293.9
		1221.6	79180.5			1222.6	37746.3			1222.6	67368.1
		1220.6	77138.4			1221.6	37768.7			1221.6	67783.9
		1219.6	75603.3			1220.6	37153.5			1220.6	69170.6
		1218.6	73246.7			1219.6	36063			1219.6	64629.7
		1217.6	71285.2			1218.6	34335			1218.6	65831
		1216.6	69470.9			1217.6	32695.6			1217.6	64858.9
		1215.6	65887.4			1216.6	31132			1216.6	60763.6
		1214.6	64286.3			1215.6	30240.2			1215.6	59486.3
		1213.6	59734.2			1214.6	29487.6			1214.6	57492.4
		1212.6	58841.9			1213.6	28049.9			1213.6	56374.4
		1211.6	58644.8			1212.6	27636.8			1212.6	53123.2
		1210.6	59068.3			1211.6	25378.9			1211.6	49623.6
		1209.6	57920.8			1210.6	24853.6			1210.6	49099
		1208.6	55283.1			1209.6	24862.9			1209.6	48239.1
		1207.6	54646.5			1208.6	23867.1			1208.6	45320
		1206.6	52999.6			1207.6	22694.3			1207.6	43500.9
		1205.6	53780			1206.6	22019.2			1206.6	41662.8
		1204.6	52940.4			1205.6	21642.3			1205.6	41981.5
		1203.6	51867.8			1204.6	21096.7			1204.6	41091.9
		1202.6	53295			1203.6	21765			1203.6	41344.1
		1201.6	52157			1202.6	20941.8			1202.6	40331.7
		1200.6	53274.7			1201.6	20829.1			1201.6	40448.6
		1199.6	51765.8			1200.6	21556.8			1200.6	40057.7
		1198.6	54473.6			1199.6	20288			1199.6	40621.4
		1197.6	54601.7			1198.6	20139.5			1198.6	39995.3
		1196.6	54287.1			1197.6	20552.9			1197.6	39275.1
		1195.6	54085.3			1196.6	20422.2			1196.6	40737.6
		1194.6	53653.9			1195.6	21153.4			1195.6	40098
		1193.6	54111.3			1194.6	20789.3			1194.6	39634.4
		1192.6	55346			1193.6	21438.8			1193.6	39554
		1191.6	53146			1192.6	21087.4			1192.6	39746.9
		1190.6	53870.3			1191.6	20642.9			1191.6	40058
		1189.6	53967			1190.6	22494.6			1190.6	39444.9
		1188.6	52734.5			1189.6	21537			1189.6	39378.7
		1187.6	53548.9			1188.6	21682.3			1188.6	39628.9
		1186.6	53502.7			1187.6	21834.3			1187.6	39986.9
		1185.6	53712.5			1186.6	21270.8			1186.6	40224.2
		1184.6	52132.2			1185.6	19876.4			1185.6	40534.4
		1183.6	53585.7			1184.6	20508.4			1184.6	40970.3
		1182.6	53337			1183.6	20533.4			1183.6	40064.5
		1181.6	52151.2			1182.6	21321.4			1182.6	39239.9
		1180.6	55003.7			1181.6	21622.4			1181.6	40599.1
		1179.6	54689.1			1180.6	21188.1			1180.6	40294.9
		1178.6	54264.7			1179.6	21521			1179.6	39602.9
		1177.6	55217			1178.6	20975.9			1178.6	39613.8
		1176.6	53816.9			1177.6	22000.9			1177.6	39517.9
		1175.6	54809			1176.6	21234.1			1176.6	38469.3
		1174.6	54661.7			1175.6	21985.2			1175.6	40711.7
		1173.6	54054.5			1174.6	21349.5			1174.6	39787.9
		1172.6	55335.6			1173.6	21913			1173.6	39950.1
		1171.6	55192.9			1172.6	22453.5			1172.6	41564.1
		1170.6	53880.5			1171.6	21646.8			1171.6	39994.4
		1169.6	54740.3			1170.6	21853.6			1170.6	41352.5
		1168.6	56491.8			1169.6	20752.2			1169.6	40552.2
		1167.6	55508.8			1168.6	21019.6			1168.6	39697
		1166.6	54984.6			1167.6	21909.2			1167.6	40900.4
		1165.6	54800.7			1166.6	22061.3			1166.6	41026.3
		1164.6	54019.2			1165.6	22955.3			1165.6	41020.3
		1163.6	56653.4			1164.6	22717.9			1164.6	40347
		1162.6	57797.2			1163.6	21776.8			1163.6	41375.4
		1161.6	56707			1162.6	22136.2			1162.6	40061.9
		1160.6	55826.7			1161.6	22312.3			1161.6	41249
		1159.6	56693			1160.6	21773.5			1160.6	43267.7
		1158.6	55298.3			1159.6	23121.1			1159.6	41695.6
		1157.6	57062.7			1158.6	21937.1			1158.6	40996.5
		1156.6	56514.3			1157.6	22315.6			1157.6	41020.7
		1155.6	55511.2			1156.6	22506.6			1156.6	41083.8
		1154.6	54593.9			1155.6	21314.6			1155.6	40720
		1153.6	55738.4			1154.6	22363.7			1154.6	40005.3
		1152.6	55780			1153.6	21798.7			1153.6	40986.7
		1151.6	55766.5			1152.6	21452.5			1152.6	41822.4
		1150.6	55212.8			1151.6	21269.6			1151.6	42265.7
		1149.6	56630.9			1150.6	22247			1150.6	42324.3
		1148.6	56006.1			1149.6	22302.9			1149.6	41773.9
		1147.6	55488			1148.6	21608.6			1148.6	41938.7
		1146.6	56843.7			1147.6	21987.2			1147.6	41587.2
		1145.6	57592.1			1146.6	22259.4			1146.6	41482.9
		1144.6	56788			1145.6	21836.9			1145.6	42063.5
		1143.6	57264.4			1144.6	22242.8			1144.6	41535.1
		1142.6	58588.8			1143.6	22234.6			1143.6	41241.7
		1141.6	58841.3			1142.6	21844.7			1142.6	42824.8
		1140.6	58506.8			1141.6	22413.1			1141.6	43170.7
		1139.6	57961.2			1140.6	22635.2			1140.6	41296.8
		1138.6	58170.4			1139.6	22299			1139.6	42611.8
		1137.6	57144.3			1138.6	21738			1138.6	40809.2
		1136.6	58173.4			1137.6	22128.7			1137.6	41572.2
		1135.6	58143.1			1136.6	22086.3			1136.6	42609.1
		1134.6	57675.8			1135.6	22998.9			1135.6	43174.1
		1133.6	57876.6			1134.6	23399.7			1134.6	43633.6
		1132.6	59606.8			1133.6	22074.7			1133.6	42091
		1131.6	58505.8			1132.6	22409.9			1132.6	41831
		1130.6	57241.6			1131.6	22392.2			1131.6	43343.7
		1129.6	57623.2			1130.6	22296.4			1130.6	43236
		1128.6	59064.3			1129.6	22616.8			1129.6	43397.3
		1127.6	59390.2			1128.6	21328.7			1128.6	42000.8
		1126.6	58701.2			1127.6	21636.1			1127.6	43266.3
		1125.6	60283.2			1126.6	22224.4			1126.6	42640.5
		1124.6	60988.2			1125.6	23591.2			1125.6	42925
		1123.6	60718.6			1124.6	22684.3			1124.6	43338.9
		1122.6	58841.6			1123.6	21928.2			1123.6	42882.4
		1121.6	58834.3			1122.6	22751.2			1122.6	42205.3
		1120.6	60846.1			1121.6	21354.5			1121.6	42196.7
		1119.6	60561.5			1120.6	21364.2			1120.6	42592.8
		1118.6	59750.7			1119.6	21754.3			1119.6	41142.1
		1117.6	59301.1			1118.6	22384.1			1118.6	42737.6
		1116.6	60664.1			1117.6	21756.5			1117.6	43508
		1115.6	59173.8			1116.6	22404.4			1116.6	42633.9
		1114.6	60069.2			1115.6	22638.1			1115.6	43294.5
		1113.6	61439.2			1114.6	22050.6			1114.6	43453.8
		1112.6	60912.7			1113.6	22623.7			1113.6	43209.3
		1111.6	59479.4			1112.6	23336.1			1112.6	42780.7
		1110.6	60178.3			1111.6	23632.9			1111.6	43490.9
		1109.6	61393.1			1110.6	23062.7			1110.6	42857.1
		1108.6	61303.4			1109.6	22302.9			1109.6	44267.3
		1107.6	60355.3			1108.6	22396.5			1108.6	45138.3
		1106.6	59495			1107.6	22883.7			1107.6	44086.1
		1105.6	61415.8			1106.6	24141.4			1106.6	44350.2
		1104.6	61430.6			1105.6	22938			1105.6	44631.2
		1103.6	60925.5			1104.6	22089.2			1104.6	42543.5
		1102.6	61160.7			1103.6	23329.9			1103.6	44051.4
		1101.6	61817.1			1102.6	22931.4			1102.6	43785.3
		1100.6	59648.7			1101.6	23020.5			1101.6	42844.8
		1099.6	60403.6			1100.6	22317.7			1100.6	42470.3
		1098.6	60591.7			1099.6	22123.3			1099.6	43798.1
		1097.6	59911.9			1098.6	21994.9			1098.6	44237.4
		1096.6	58908			1097.6	21108.1			1097.6	44922.9
		1095.6	58849.6			1096.6	22158.9			1096.6	42476.4
		1094.6	59820.6			1095.6	22158.9			1095.6	43250.6
		1093.6	58757.9			1094.6	21564.5			1094.6	43191.6
		1092.6	60596.4			1093.6	22685.5			1093.6	42420.5
		1091.6	59639.1			1092.6	22143.8			1092.6	44197.7
		1090.6	60287.3			1091.6	22522.4			1091.6	44382.2
		1089.6	61134.4			1090.6	22376.2			1090.6	42002.3
		1088.6	60524.9			1089.6	21916.2			1089.6	42067.7
		1087.6	59983.9			1088.6	21535.5			1088.6	43262
		1086.6	58600.7			1087.6	23085.4			1087.6	43904.2
		1085.6	59719.3			1086.6	22460.6			1086.6	42735.1
		1084.6	60581.3			1085.6	21620.7			1085.6	42567.1
		1083.6	60376.2			1084.6	21864.5			1084.6	42783.4
		1082.6	61559.2			1083.6	23212.9			1083.6	44166.9
		1081.6	61880.6			1082.6	23875.5			1082.6	44844.4
		1080.6	60341.2			1081.6	22932.4			1081.6	44442.3
		1079.6	61785.1			1080.6	22856.2			1080.6	43332.2
		1078.6	61424.7			1079.6	22766.3			1079.6	43980.3
		1077.6	60699			1078.6	23164.4			1078.6	43600.1
		1076.6	58815.6			1077.6	21982.9			1077.6	42098.1
		1075.6	57840.4			1076.6	21605.8			1076.6	42821.6
		1074.6	59181.7			1075.6	21925.1			1075.6	44470.4
		1073.6	61499.4			1074.6	21674.5			1074.6	44633.6
		1072.6	62072.7			1073.6	22318.2			1073.6	42969.1
		1071.6	61705.9			1072.6	22008.6			1072.6	43559.9
		1070.6	62853.2			1071.6	22080			1071.6	44075.4
		1069.6	60281.4			1070.6	22646.7			1070.6	46220.7
		1068.6	60964.9			1069.6	22076.2			1069.6	45216.3
		1067.6	61637.4			1068.6	22204.2			1068.6	43633.9
		1066.6	61395.8			1067.6	22270			1067.6	44676.1
		1065.6	63470.3			1066.6	22643.2			1066.6	44892.9
		1064.6	63793.6			1065.6	23058.2			1065.6	45343.3
		1063.6	63373.3			1064.6	22214.6			1064.6	45145.4
		1062.6	64101			1063.6	23324.2			1063.6	43926.7
		1061.6	62523.3			1062.6	21652.9			1062.6	44838.1
		1060.6	62130.6			1061.6	22030.6			1061.6	45605.2
		1059.6	63624.5			1060.6	22806.8			1060.6	45430.5
		1058.6	62653.1			1059.6	22960.6			1059.6	44755
		1057.6	62235.2			1058.6	23269.5			1058.6	43932.8
		1056.6	63069			1057.6	22353.6			1057.6	45343.2
		1055.6	63111.7			1056.6	22548.4			1056.6	45857.2
		1054.6	62226.9			1055.6	23330			1055.6	45133.3
		1053.6	61664.8			1054.6	23231.6			1054.6	44728.4
		1052.6	63913.9			1053.6	24039.2			1053.6	44427.9
		1051.6	63169.8			1052.6	22291			1052.6	45625.7
		1050.6	64515.3			1051.6	23632.9			1051.6	44229.6
		1049.6	63300.4			1050.6	22975.6			1050.6	44161.2
		1048.6	64025.2			1049.6	22948.4			1049.6	45194.6
		1047.6	64568.8			1048.6	23586.6			1048.6	44550.8
		1046.6	64904			1047.6	22879.4			1047.6	45949.3
		1045.6	63919.8			1046.6	22676.1			1046.6	45319.1
		1044.6	65056.9			1045.6	22806.5			1045.6	44317.4
		1043.6	65208			1044.6	23713.8			1044.6	46324
		1042.6	63558.8			1043.6	22856.2			1043.6	46095.2
		1041.6	63730.9			1042.6	23265.7			1042.6	46320.1
		1040.6	63767.1			1041.6	23110.7			1041.6	46355.1
		1039.6	65495.5			1040.6	22660.3			1040.6	46667.4
		1038.6	65162.4			1039.6	23136.2			1039.6	47300.3
		1037.6	64437			1038.6	23140.5			1038.6	46471.3
		1036.6	63690.5			1037.6	23697.3			1037.6	45558.7
		1035.6	65272.5			1036.6	23545.2			1036.6	47166.4
		1034.6	66019.9			1035.6	22940.8			1035.6	46361.5
		1033.6	64819.9			1034.6	23828.8			1034.6	45964.6
		1032.6	64523.8			1033.6	24210.8			1033.6	47665.5
		1031.6	65298.1			1032.6	23208.4			1032.6	46738.4
		1030.6	64624.4			1031.6	22727.2			1031.6	47195.2
		1029.6	64040.4			1030.6	23358.2			1030.6	46702.3
		1028.6	66123.1			1029.6	23069.3			1029.6	46979.1
		1027.6	67266			1028.6	23436.2			1028.6	47551.3
		1026.6	66345.2			1027.6	23275.4			1027.6	46111.4
		1025.6	67564.3			1026.6	23676.2			1026.6	46806.9
		1024.6	65726.2			1025.6	23157.1			1025.6	46646.9
		1023.6	65763.9			1024.6	22744.1			1024.6	47232.4
		1022.6	67395.4			1023.6	23951.3			1023.6	46674
		1021.6	67829.7			1022.6	24497			1022.6	48262.1
		1020.6	69001			1021.6	23902.5			1021.6	48474.9
		1019.6	67704.4			1020.6	24049			1020.6	49524.4
		1018.6	69767.1			1019.6	23925.1			1019.6	47476.5
		1017.6	67817.9			1018.6	24483.6			1018.6	47422.1
		1016.6	68322.7			1017.6	23302.9			1017.6	47308.7
		1015.6	67640.5			1016.6	23523.1			1016.6	47147.7
		1014.6	67953			1015.6	23674.6			1015.6	48143
		1013.6	68644.6			1014.6	22856.4			1014.6	47840.5
		1012.6	67668.1			1013.6	23270.3			1013.6	48617
		1011.6	67529.9			1012.6	23406.1			1012.6	48964
		1010.6	68039.2			1011.6	23588.5			1011.6	49144
		1009.6	68597.9			1010.6	23449.4			1010.6	49058.7
		1008.6	68013.9			1009.6	23010.4			1009.6	47403.2
		1007.6	68832.1			1008.6	24163.2			1008.6	48837.2
		1006.6	70088.9			1007.6	23648.1			1007.6	49367.7
		1005.6	69565.2			1006.6	23571.7			1006.6	50038
		1004.6	70428.4			1005.6	24416.9			1005.6	50808
		1003.6	70152.4			1004.6	24736.6			1004.6	50403.3
		1002.6	73401.3			1003.6	25489.7			1003.6	51267.8
		1001.6	72460.9			1002.6	24901.9			1002.6	52093.6
		1000.6	70752.2			1001.6	24486.4			1001.6	53315.1
		999.6	74575.9			1000.6	25310.9			1000.6	50656.4
		998.6	73914.1			999.6	25137.4			999.6	51556.6
		997.6	72565			998.6	25670.5			998.6	53379.8
		996.6	72009.9			997.6	25254.3			997.6	53113.5
		995.6	70879.8			996.6	24673.5			996.6	51716.2
		994.6	70701.9			995.6	25212.8			995.6	50694
		993.6	70570.9			994.6	25025.9			994.6	51013.5
		992.6	68535.6			993.6	24797.6			993.6	49544.2
		991.6	68345.3			992.6	25095.4			992.6	50573.9
		990.6	68212.1			991.6	23294.4			991.6	48745.4
		989.6	67603.8			990.6	23677.6			990.6	49169.3
		988.6	66783.8			989.6	24801.9			989.6	47100.9
		987.6	66669.1			988.6	23329.2			988.6	48365.7
		986.6	68706.5			987.6	23994.5			987.6	47885.1
		985.6	69570.8			986.6	24261.5			986.6	47385.2
		984.6	69255.2			985.6	23895.2			985.6	48591.3
		983.6	68701.6			984.6	24040.1			984.6	50096.1
		982.6	71238.5			983.6	23463.1			983.6	49940.2
		981.6	70549.6			982.6	24736.1			982.6	50738.5
		980.6	72760.8			981.6	24452.2			981.6	52967.1
		979.6	74035.4			980.6	24910.2			980.6	53587.8
		978.6	77281.6			979.6	26127.6			979.6	55200.3
		977.6	77637.3			978.6	26023.9			978.6	55515.6
		976.6	78217.7			977.6	27063.7			977.6	55744.2
		975.6	78956.9			976.6	26993.5			976.6	57410.7
		974.6	75344.4			975.6	26455.4			975.6	59736.2
		973.6	73865.6			974.6	25860.3			974.6	56086.1
		972.6	72647.2			973.6	26106.8			973.6	53985.6
		971.6	71403.8			972.6	24837.3			972.6	52205.4
		970.6	70999.5			971.6	24677.9			971.6	52584.5
		969.6	66766.3			970.6	23851.8			970.6	52209
		968.6	64312.9			969.6	24311			969.6	49125.5
		967.6	63309.4			968.6	22990.8			968.6	46501.9
		966.6	61383.1			967.6	22004.8			967.6	43377.2
		965.6	60415.1			966.6	21172.9			966.6	42484.3
		964.6	58218.2			965.6	21192.3			965.6	40308.2
		963.6	58700.8			964.6	20644.7			964.6	39203.4
		962.6	59547.7			963.6	20300.4			963.6	38579.3
		961.6	57496.6			962.6	21125.7			962.6	37252.2
		960.6	59021			961.6	21307.3			961.6	37845.1
		959.6	59209.6			960.6	19877.3			960.6	36171.9
		958.6	58886.6			959.6	21158.3			959.6	36273.4
		957.6	60309.8			958.6	20686.6			958.6	36239.6
		956.6	59422.8			957.6	19586.7			957.6	35103.9
		955.6	57401.5			956.6	20421.2			956.6	35898
		954.6	58329.9			955.6	20135.6			955.6	36207.9
		953.6	58349.5			954.6	20058			954.6	36840.9
		952.6	58287.6			953.6	19709.7			953.6	36640.3
		951.6	58346.3			952.6	20824.9			952.6	37626.6
		950.6	58723.2			951.6	20580.5			951.6	37730.9
		949.6	60234.5			950.6	20361			950.6	36830.2
		948.6	59994.7			949.6	20425.2			949.6	36794.2
		947.6	57486.3			948.6	19035.7			948.6	36818
		946.6	57032.3			947.6	20244.4			947.6	37400.8
		945.6	59498			946.6	19870.2			946.6	36548
		944.6	59084.3			945.6	19745.4			945.6	37131.4
		943.6	59135.3			944.6	21443.8			944.6	37446.2
		942.6	58514.9			943.6	21661.1			943.6	36882.9
		941.6	60969			942.6	21561.5			942.6	37710.7
		940.6	60277			941.6	21013			941.6	37590.8
		939.6	58586.4			940.6	20463.7			940.6	37178.3
		938.6	60497.3			939.6	20154.6			939.6	36536.7
		937.6	60580.7			938.6	20362.8			938.6	36117.6
		936.6	61163.4			937.6	20105.3			937.6	36476.8
		935.6	59931.8			936.6	20086.7			936.6	36524.9
		934.6	59901.1			935.6	20082.3			935.6	36825.6
		933.6	60287.6			934.6	19848.5			934.6	36808.7
		932.6	59609.5			933.6	19537.4			933.6	37017.2
		931.6	59523.1			932.6	19790.3			932.6	39073.5
		930.6	59952.6			931.6	20159.3			931.6	37974
		929.6	59354.3			930.6	20431.5			930.6	38513.3
		928.6	59005.3			929.6	20679.9			929.6	36871.8
		927.6	60337.3			928.6	21006			928.6	37167.8
		926.6	60569.1			927.6	20055.5			927.6	36297.8
		925.6	60766.5			926.6	21128.2			926.6	36677.1
		924.6	57831.7			925.6	19893.5			925.6	37527.2
		923.6	60150.4			924.6	20398.7			924.6	37158.9
		922.6	60572.2			923.6	20785.9			923.6	37255.3
		921.6	58670.2			922.6	20942.9			922.6	37479.5
		920.6	60414.9			921.6	20497.5			921.6	37704.7
		919.6	61908.6			920.6	21028.1			920.6	37584.7
		918.6	59768.7			919.6	20386.8			919.6	37119.3
		917.6	59738.4			918.6	20022.8			918.6	37491.1
		916.6	60025.9			917.6	20716.9			917.6	37900.9
		915.6	61855			916.6	21152.6			916.6	37660.7
		914.6	60476.8			915.6	20579.1			915.6	37249.6
		913.6	61594.8			914.6	22125.1			914.6	36655.8
		912.6	62204.7			913.6	21219.9			913.6	36478.9
		911.6	61499.8			912.6	20424.5			912.6	36608.7
		910.6	63111			911.6	20833.1			911.6	37761.9
		909.6	62313			910.6	21504.1			910.6	38293.3
		908.6	63011.4			909.6	22108.6			909.6	37977.1
		907.6	61498			908.6	21170.5			908.6	38109.6
		906.6	62619			907.6	20580.1			907.6	37689.6
		905.6	62320			906.6	20283.9			906.6	37296
		904.6	60759.2			905.6	21132.6			905.6	38718.5
		903.6	61963.4			904.6	21366.1			904.6	37245.3
		902.6	61439.5			903.6	21763.9			903.6	37405
		901.6	61747.9			902.6	21711.7			902.6	38209
		900.6	62593.9			901.6	21043.5			901.6	38405.8
		899.6	63849.8			900.6	21375.8			900.6	38892.9
		898.6	62880.4			899.6	21181.3			899.6	38556.2
		897.6	63252.2			898.6	21084			898.6	38356
		896.6	64736.4			897.6	21335.7			897.6	38459.9
		895.6	62599.9			896.6	20845			896.6	37919.3
		894.6	62253.2			895.6	20757.1			895.6	37707.8
		893.6	63378.9			894.6	20725.9			894.6	39192.1
		892.6	62898.2			893.6	21093.9			893.6	38089.6
		891.6	63110			892.6	20394.1			892.6	38422.5
		890.6	65273.1			891.6	20668.3			891.6	38707.6
		889.6	65109.1			890.6	22142.4			890.6	38551.6
		888.6	63793.7			889.6	21075.2			889.6	37844.8
		887.6	62612.6			888.6	21376.3			888.6	38737.4
		886.6	64974.1			887.6	21213.2			887.6	37891.1
		885.6	63876.4			886.6	21651.9			886.6	38475.4
		884.6	63576.2			885.6	20728.7			885.6	38776.1
		883.6	63777.9			884.6	19815.6			884.6	38719.2
		882.6	64286.3			883.6	21637.8			883.6	39525.4
		881.6	63000.9			882.6	21571.8			882.6	39559.2
		880.6	63070.3			881.6	21115.7			881.6	38640.4
		879.6	64403.5			880.6	21919.3			880.6	38466
		878.6	64172.6			879.6	21773.2			879.6	39417.7
		877.6	64979.5			878.6	21397.9			878.6	38587.8
		876.6	64930.3			877.6	20772.8			877.6	38193.7
		875.6	64974.6			876.6	21885.6			876.6	38383.6
		874.6	64952.1			875.6	21899.7			875.6	39347.3
		873.6	63139.1			874.6	20965.8			874.6	39382.5
		872.6	64420.9			873.6	22127.8			873.6	38915.2
		871.6	64994.9			872.6	20432.4			872.6	38697.1
		870.6	64409.3			871.6	21241			871.6	38943.1
		869.6	62987.2			870.6	21073.1			870.6	39424.3
		868.6	63528.8			869.6	21544.9			869.6	39274.1
		867.6	63112.9			868.6	21378.7			868.6	38794.3
		866.6	62578.5			867.6	21461.5			867.6	39566.1
		865.6	63830.6			866.6	21357.9			866.6	39659
		864.6	64168.3			865.6	21872.3			865.6	39313.4
		863.6	63828.9			864.6	20571.2			864.6	38386.2
		862.6	66259			863.6	21052.5			863.6	38131
		861.6	67076.9			862.6	21375.5			862.6	38794.3
		860.6	68502			861.6	21785.3			861.6	39930.4
		859.6	68928.5			860.6	22002.7			860.6	38272.3
		858.6	69726.8			859.6	22497.8			859.6	39125.4
		857.6	68299.7			858.6	22436.5			858.6	40223.3
		856.6	66495.9			857.6	21868.2			857.6	39826.5
		855.6	66267.4			856.6	21707.8			856.6	39271
		854.6	65030.1			855.6	21102.4			855.6	40603.4
		853.6	66783.8			854.6	21288.4			854.6	40181
		852.6	64750.2			853.6	22269.4			853.6	40066.1
		851.6	65477			852.6	21415.2			852.6	40958.7
		850.6	65754.4			851.6	21827.9			851.6	38311.4
		849.6	63105			850.6	22068.5			850.6	39107.2
		848.6	64246.7			849.6	22014.1			849.6	40779.7
		847.6	61215.4			848.6	21619.1			848.6	38929.7
		846.6	60809			847.6	22136.4			847.6	39414.6
		845.6	61132.9			846.6	20986.5			846.6	40691.5
		844.6	62587.4			845.6	22102.5			845.6	39531.2
		843.6	60698.9			844.6	21180.7			844.6	39029.2
		842.6	60508.8			843.6	21439.5			843.6	39718.2
		841.6	60876.1			842.6	20736.4			842.6	37794.1
		840.6	62434			841.6	21853.9			841.6	39448.8
		839.6	61515.8			840.6	20977.9			840.6	41668.7
		838.6	62529.6			839.6	21961.4			839.6	40579.3
		837.6	62462.5			838.6	21282.4			838.6	40907.1
		836.6	63196.1			837.6	21177.4			837.6	41173.1
		835.6	64854.8			836.6	21160.8			836.6	40360.3
		834.6	66164.6			835.6	21449.3			835.6	38494.6
		833.6	70425.5			834.6	21337.8			834.6	40037.4
		832.6	73967.1			833.6	22230.6			833.6	40747.9
		831.6	78114.4			832.6	22458.6			832.6	40432.1
		830.6	77761.1			831.6	22195.1			831.6	40663.4
		829.6	74848.1			830.6	21946.4			830.6	39875.5
		828.6	70660.3			829.6	22388.2			829.6	41169.9
		827.6	67797.1			828.6	21659			828.6	41456.5
		826.6	65025.6			827.6	21974.4			827.6	40761.5
		825.6	62520.9			826.6	21779.5			826.6	39860.3
		824.6	61186.2			825.6	22391.1			825.6	40030.4
		823.6	57466.4			824.6	20960.1			824.6	42233.7
		822.6	57379			823.6	21368.2			823.6	40473.7
		821.6	56655			822.6	20484.3			822.6	40727.7
		820.6	54775.3			821.6	22114.3			821.6	41877.8
		819.6	55540.3			820.6	21289.6			820.6	41063.9
		818.6	56252.1			819.6	20929.7			819.6	41527.5
		817.6	56142.6			818.6	20813.2			818.6	41229
		816.6	54727			817.6	21243.4			817.6	40414.4
		815.6	53365.5			816.6	21933.1			816.6	40039.4
		814.6	54028.7			815.6	21560.8			815.6	40301.3
		813.6	55859.2			814.6	21969.6			814.6	40763
		812.6	55213.8			813.6	21313.1			813.6	40592.7
		811.6	53666.5			812.6	20847.3			812.6	40723.6
		810.6	52275			811.6	20912.2			811.6	40339.9
		809.6	53597.7			810.6	20608.7			810.6	40908
		808.6	54231.1			809.6	20464.7			809.6	40326.8
		807.6	53482.8			808.6	20807.9			808.6	39348.9
		806.6	53992.6			807.6	20486.7			807.6	41743.1
		805.6	54439.9			806.6	20042.3			806.6	41279.7
		804.6	55037.2			805.6	21452.3			805.6	41394.9
		803.6	54189.7			804.6	20838.1			804.6	41029.6
		802.6	53342			803.6	20280.5			803.6	41644.3
		801.6	52817.4			802.6	20962			802.6	40350.9
		800.6	54105.6			801.6	22421			801.6	41609.2
		799.6	54164.6			800.6	20948.4			800.6	42141.8
		798.6	53493.9			799.6	21502.1			799.6	41301.1
		797.6	52996.2			798.6	21463.5			798.6	41750.8
		796.6	53833.7			797.6	21127.9			797.6	41559.6
		795.6	54726.5			796.6	22161.5			796.6	42632.8
		794.6	52502.8			795.6	21668.7			795.6	41994.5
		793.6	54632.5			794.6	21354.2			794.6	40222.1
		792.6	55270.5			793.6	21930.5			793.6	41772.1
		791.6	54570.9			792.6	21110.2			792.6	41595.5
		790.6	54399.2			791.6	20537.9			791.6	41425.5
		789.6	55627.1			790.6	21398			790.6	40529.6
		788.6	55856.6			789.6	22012.5			789.6	41643.5
		787.6	55201.8			788.6	21349.3			788.6	41562.5
		786.6	55382.2			787.6	20938.3			787.6	41637.3
		785.6	53168.7			786.6	21479.1			786.6	41398.9
		784.6	55736.7			785.6	21217.5			785.6	42516.8
		783.6	55420.7			784.6	20876.3			784.6	41668.2
		782.6	55294.1			783.6	21826			783.6	41428
		781.6	54707.1			782.6	20913.1			782.6	40958.1
		780.6	54944.3			781.6	21778.3			781.6	42572.5
		779.6	56769.1			780.6	21123.9			780.6	41108.6
		778.6	55452.6			779.6	21564.1			779.6	42551.4
		777.6	55360.9			778.6	21140.5			778.6	41995.2
		776.6	55727.6			777.6	21883.6			777.6	42610.7
		775.6	56286.8			776.6	21573.9			776.6	42945.8
		774.6	56356.3			775.6	21889.8			775.6	42723.6
		773.6	55974.7			774.6	21191.1			774.6	42012.2
		772.6	55950.4			773.6	21472.1			773.6	41844.9
		771.6	55985.5			772.6	20724			772.6	42365
		770.6	55160.4			771.6	21056.4			771.6	43734.1
		769.6	54785.9			770.6	20909.2			770.6	43165.3
		768.6	55767.5			769.6	22005.9			769.6	42403.1
		767.6	56660.6			768.6	22053.8			768.6	41410.7
		766.6	56869.3			767.6	22095.6			767.6	42066.2
		765.6	54915.5			766.6	21049.8			766.6	41246
		764.6	56738.7			765.6	21550.4			765.6	42088.6
		763.6	57034.9			764.6	21376.2			764.6	41510
		762.6	57645.5			763.6	20610.8			763.6	41974.3
		761.6	56322.6			762.6	20582.7			762.6	41258.4
		760.6	57143.6			761.6	20588.6			761.6	40687.4
		759.6	57126.9			760.6	22025.1			760.6	42493.2
		758.6	55880.3			759.6	22251.3			759.6	42099.7
		757.6	56169.6			758.6	22339.7			758.6	41964
		756.6	57661.3			757.6	21516.7			757.6	41074.1
		755.6	56223.7			756.6	21678.3			756.6	43534.6
		754.6	56213.5			755.6	21363.7			755.6	43504
		753.6	55144.7			754.6	20730.3			754.6	44150.6
		752.6	57164.2			753.6	22106.4			753.6	42463.8
		751.6	55879.4			752.6	21138.6			752.6	42582.6
		750.6	55569			751.6	21354.8			751.6	43263.7
		749.6	57901.1			750.6	21484.5			750.6	42015.8
		748.6	55231.5			749.6	22141			749.6	43171.1
		747.6	54994.3			748.6	21555.8			748.6	42698.7
		746.6	55259.4			747.6	21625.6			747.6	42290.3
		745.6	56584			746.6	22275.3			746.6	44062.4
		744.6	55759.6			745.6	22752.7			745.6	43287.6
		743.6	54594.3			744.6	22545.3			744.6	43085.8
		742.6	55023.1			743.6	22557.7			743.6	42419.5
		741.6	56999.6			742.6	22609.8			742.6	41549.2
		740.6	54503			741.6	21581.1			741.6	41966.2
		739.6	56291.5			740.6	21775.9			740.6	42057.2
		738.6	57464.4			739.6	21804.9			739.6	41934.8
		737.6	58249.3			738.6	21454.8			738.6	43758.9
		736.6	56986.9			737.6	22099.3			737.6	43178
		735.6	56634.4			736.6	21876.9			736.6	42846.8
		734.6	55373.7			735.6	22267			735.6	41933.7
		733.6	57144.5			734.6	22834			734.6	43931.5
		732.6	56782.7			733.6	21841.1			733.6	44544.3
		731.6	56811.1			732.6	22010.8			732.6	42430
		730.6	55413.2			731.6	22655.9			731.6	43271.1
		729.6	54626.3			730.6	21448.9			730.6	44571.3
		728.6	56988.2			729.6	21985.2			729.6	45200.8
		727.6	56499.4			728.6	22368.5			728.6	43139.8
		726.6	55018.3			727.6	22216.3			727.6	44043.7
		725.6	55697.3			726.6	22297.8			726.6	43327.5
		724.6	56212.2			725.6	22273.9			725.6	43992.6
		723.6	56910			724.6	22434.7			724.6	42752.1
		722.6	56158.9			723.6	22020.7			723.6	44748.7
		721.6	55933.2			722.6	21738.6			722.6	44120
		720.6	56070.3			721.6	21509.9			721.6	43790.8
		719.6	55812.6			720.6	21729.2			720.6	45232.3
		718.6	57141.5			719.6	21693.9			719.6	44343.7
		717.6	59959.7			718.6	22525.1			718.6	43703.8
		716.6	59225.1			717.6	21941.2			717.6	45484.9
		715.6	60042.1			716.6	22103.8			716.6	43653.3
		714.6	59219.4			715.6	22145.9			715.6	45384.7
		713.6	59067.9			714.6	22924.5			714.6	44119.7
		712.6	58677.5			713.6	21750.4			713.6	43617.8
		711.6	58095			712.6	21685.8			712.6	44091.4
		710.6	59136.5			711.6	21745.5			711.6	42912.4
		709.6	58840.9			710.6	22452.9			710.6	44118.2
		708.6	59078.7			709.6	22108.2			709.6	44447.3
		707.6	58681.4			708.6	21015			708.6	45260.6
		706.6	57329.2			707.6	22164.8			707.6	45045.1
		705.6	57094.4			706.6	21143.4			706.6	45009.3
		704.6	56570.1			705.6	21716.1			705.6	44385
		703.6	55883.8			704.6	21934.5			704.6	46461.6
		702.6	54632.1			703.6	21284.4			703.6	46077.7
		701.6	55313.4			702.6	20858.4			702.6	45072.6
		700.6	52621.5			701.6	21550.5			701.6	45519.9
		699.6	53553.9			700.6	21155.3			700.6	45735.7
		698.6	51527.3			699.6	21597.5			699.6	44258.2
		697.6	51282.3			698.6	22494			698.6	44526
		696.6	50582.9			697.6	21842.7			697.6	44559
		695.6	48118.6			696.6	22704.6			696.6	45592.6
		694.6	49872.9			695.6	21562.5			695.6	45327.7
		693.6	53312.3			694.6	22600.9			694.6	45184.6
		692.6	52748.3			693.6	23422.6			693.6	45567.1
		691.6	48920.5			692.6	21672.6			692.6	45105.3
		690.6	47840.9			691.6	21479.1			691.6	45548.6
		689.6	51655.4			690.6	21949.2			690.6	44502.4
		688.6	72527.4			689.6	23460.3			689.6	45853.6
		687.6	112561			688.6	24781			688.6	44400.6
		686.6	131658			687.6	26217			687.6	44357.1
		685.6	96772.3			686.6	24492.9			686.6	45944.7
		684.6	61026.9			685.6	22767.3			685.6	46541.8
		683.6	51170.6			684.6	22165.6			684.6	46767.5
		682.6	48282.4			683.6	21870.9			683.6	46035.2
		681.6	45882.2			682.6	21507			682.6	46020.5
		680.6	44605.6			681.6	21732.1			681.6	45325.7
		679.6	46130.4			680.6	21377.8			680.6	45223.5
		678.6	44622.9			679.6	22282.9			679.6	44329.8
		677.6	44498			678.6	21226.1			678.6	45147.3
		676.6	45149.6			677.6	21737.4			677.6	45571.2
		675.6	47384.1			676.6	22377.4			676.6	46689.5
		674.6	46572.8			675.6	22636.9			675.6	46885.4
		673.6	46365			674.6	22321.9			674.6	45808.7
		672.6	46837.9			673.6	21605			673.6	47223.5
		671.6	46483.5			672.6	22205.1			672.6	47719.8
		670.6	46041			671.6	22355.9			671.6	46158.8
		669.6	44163.8			670.6	21520.3			670.6	45500.6
		668.6	46118.2			669.6	21511.3			669.6	45864.6
		667.6	46099.8			668.6	22368.3			668.6	46779.2
		666.6	45766.8			667.6	21662.1			667.6	45223.2
		665.6	46036.2			666.6	22257.5			666.6	46172.2
		664.6	46488.9			665.6	21660.5			665.6	47413.8
		663.6	45310.3			664.6	22586.4			664.6	46776.9
		662.6	46720.7			663.6	21403.3			663.6	46446.4
		661.6	47965.9			662.6	21953.8			662.6	47360.2
		660.6	47136.4			661.6	21998.2			661.6	45995.9
		659.6	46199.4			660.6	22262.9			660.6	46890.5
		658.6	46856.1			659.6	22481.7			659.6	46315.9
		657.6	47021.6			658.6	21962.5			658.6	46327.1
		656.6	45724.4			657.6	22416.2			657.6	45299.3
		655.6	46507.7			656.6	21404.3			656.6	45451.2
		654.6	46031.2			655.6	21514.6			655.6	45678.7
		653.6	46544.4			654.6	22498.9			654.6	45139.2
		652.6	45311.8			653.6	23032.4			653.6	46354.2
		651.6	44346.7			652.6	20887.6			652.6	45576
		650.6	46118			651.6	22727.7			651.6	47021
		649.6	47978			650.6	22615.8			650.6	46611.6
		648.6	47257.6			649.6	22642.2			649.6	46843.5
		647.6	47919.9			648.6	22025.6			648.6	45516.4
		646.6	47033.4			647.6	22670.8			647.6	46681.6
		645.6	47022.6			646.6	22540.1			646.6	46645
		644.6	48440.8			645.6	22196.4			645.6	47255.3
		643.6	47556.7			644.6	22705.3			644.6	47362.3
		642.6	46796.3			643.6	22072.4			643.6	47753.8
		641.6	47530.3			642.6	22972.8			642.6	47272.7
		640.6	48593.8			641.6	21124.9			641.6	46962.2
		639.6	47452.2			640.6	21158.3			640.6	46871
		638.6	47285.9			639.6	21795.7			639.6	48032.8
		637.6	48456			638.6	23110.8			638.6	45477.1
		636.6	47752.6			637.6	22133.3			637.6	46495.8
		635.6	46354.2			636.6	21800			636.6	48591.8
		634.6	47272.2			635.6	20765.2			635.6	48433.6
		633.6	47257			634.6	22015.7			634.6	47500.4
		632.6	46631.7			633.6	22489			633.6	48649
		631.6	47260.1			632.6	21868.7			632.6	47394.9
		630.6	48700			631.6	22069.4			631.6	47096.5
		629.6	48836.8			630.6	22576.1			630.6	48282.1
		628.6	46896.7			629.6	21305.3			629.6	47775.3
		627.6	47896.9			628.6	22089.9			628.6	47401.1
		626.6	47834.8			627.6	22724.3			627.6	48037.7
		625.6	48643.9			626.6	22390.9			626.6	47086.4
		624.6	48318.5			625.6	22132.5			625.6	47074.6
		623.6	47414.5			624.6	22763.8			624.6	47317.4
		622.6	48211.9			623.6	21954.4			623.6	46880.1
		621.6	47486.3			622.6	21815.2			622.6	48361.2
		620.6	48188.6			621.6	21674.3			621.6	48014
		619.6	48378.1			620.6	22600.2			620.6	46550.1
		618.6	47984.8			619.6	22334.5			619.6	47310.8
		617.6	49209			618.6	22132.1			618.6	48287.7
		616.6	48660.7			617.6	23096.8			617.6	47623.2
		615.6	48513.9			616.6	22923.7			616.6	45934.8
		614.6	48737.5			615.6	22365.9			615.6	47010.8
		613.6	47258.6			614.6	22880.4			614.6	47459.1
		612.6	48546.7			613.6	22969.5			613.6	48348.9
		611.6	48971.6			612.6	22624.4			612.6	47508.6
		610.6	48466.1			611.6	22641.3			611.6	49273.5
		609.6	48742.3			610.6	22446.4			610.6	48780.2
		608.6	49256.1			609.6	22876.7			609.6	48592.5
		607.6	49225.3			608.6	21450.1			608.6	47498.8
		606.6	49678.2			607.6	22087.2			607.6	47963.9
		605.6	49563.4			606.6	21606.4			606.6	46857.5
		604.6	50559.2			605.6	22151.2			605.6	47806.4
		603.6	49928.5			604.6	23114.3			604.6	47719.1
		602.6	49022.5			603.6	22722.3			603.6	48522.7
		601.6	47473.4			602.6	23738.8			602.6	48263.2
		600.6	49082			601.6	24101.1			601.6	49119.4
		599.6	50295.7			600.6	21478.8			600.6	48888.4
		598.6	49278.5			599.6	21576.9			599.6	48977.9
		597.6	49975			598.6	21699.3			598.6	48462.4
		596.6	49278.7			597.6	21994.4			597.6	47760.3
		595.6	48593.6			596.6	23127.1			596.6	49001.3
		594.6	49873.3			595.6	22785			595.6	48118.2
		593.6	49920.3			594.6	23056			594.6	48527.6
		592.6	50603.6			593.6	22552			593.6	49026.6
		591.6	49649.3			592.6	22067.6			592.6	50067.6
		590.6	49665.5			591.6	23370.3			591.6	48794
		589.6	50328.1			590.6	23066.3			590.6	48593
		588.6	49169.1			589.6	23513.9			589.6	48073.1
		587.6	49180			588.6	23237.9			588.6	49520.6
		586.6	48986.6			587.6	23350.4			587.6	50529.7
		585.6	49639.3			586.6	22801.7			586.6	50689.7
		584.6	50505.2			585.6	23021.9			585.6	50810.1
		583.6	50684.5			584.6	22612.7			584.6	49019.4
		582.6	48862.4			583.6	23446.1			583.6	47876.5
		581.6	49245.9			582.6	23331.4			582.6	49240.3
		580.6	49788.2			581.6	23154			581.6	49747.8
		579.6	50234.5			580.6	22852.3			580.6	50368
		578.6	50450.4			579.6	22444.8			579.6	50140.1
		577.6	50116.5			578.6	22603.9			578.6	50343
		576.6	49667.9			577.6	22377.7			577.6	49207.8
		575.6	48929.7			576.6	22346			576.6	48330.1
		574.6	49018.2			575.6	23504.4			575.6	50019.6
		573.6	49271.2			574.6	23311.6			574.6	49734.1
		572.6	50943.2			573.6	23444.5			573.6	48536.3
		571.6	50671.7			572.6	21840.6			572.6	49848.3
		570.6	49437.5			571.6	22674.4			571.6	50291.7
		569.6	49551.4			570.6	22266.3			570.6	48297.7
		568.6	49889			569.6	21932.9			569.6	47930.2
		567.6	48072.2			568.6	22750.4			568.6	49014
		566.6	49056.6			567.6	23794.3			567.6	49464.7
		565.6	50301.9			566.6	23036.1			566.6	49963
		564.6	50943			565.6	22754.2			565.6	48409.1
		563.6	50042.5			564.6	22639.5			564.6	50116.4
		562.6	52626.2			563.6	23217.7			563.6	49660.9
		561.6	52128.3			562.6	23342.7			562.6	51273
		560.6	50718.1			561.6	23373.1			561.6	50036.5
		559.6	51904.9			560.6	23675.5			560.6	52273.9
		558.6	51644.9			559.6	24279.3			559.6	51160.2
		557.6	52974			558.6	23295.8			558.6	50842
		556.6	53207.6			557.6	23083.5			557.6	51166.4
		555.6	53229.9			556.6	23728.9			556.6	52238.5
		554.6	53577.9			555.6	23642.6			555.6	52420
		553.6	51868.3			554.6	24679.8			554.6	50884.3
		552.6	50873.6			553.6	23389.6			553.6	49250.3
		551.6	50805.9			552.6	23557.5			552.6	48123
		550.6	49590			551.6	22537.4			551.6	48946.8
		549.6	49345.5			550.6	22090.9			550.6	48804.9
		548.6	48456.3			549.6	22218.6			549.6	46932.7
		547.6	46628.3			548.6	21001.5			548.6	45997.4
		546.6	46321.3			547.6	20971.3			547.6	47493.1
		545.6	45889.9			546.6	19897.5			546.6	46864.4
		544.6	44846.9			545.6	21078.7			545.6	44384
		543.6	44855.7			544.6	21059.5			544.6	44358.6
		542.6	44713.3			543.6	20945.2			543.6	43540.3
		541.6	43919.4			542.6	20964			542.6	42678.6
		540.6	44659.8			541.6	21407.3			541.6	44464.4
		539.6	45158			540.6	21306.1			540.6	44778.2
		538.6	43523.1			539.6	20612.9			539.6	45976.6
		537.6	43800.1			538.6	21724.4			538.6	44802.6
		536.6	43016.6			537.6	22311.8			537.6	47369.5
		535.6	47621.3			536.6	24318			536.6	50713.4
		534.6	70078.3			535.6	32227			535.6	56372.5
		533.6	111530			534.6	41498			534.6	72610
		532.6	135644			533.6	42656.8			533.6	97858.6
		531.6	107477			532.6	35766.1			532.6	114929
		530.6	70649.7			531.6	28278.1			531.6	101837
		529.6	50547.8			530.6	22226.4			530.6	73380.9
		528.6	40997.3			529.6	19737.2			529.6	48778.7
		527.6	38376.4			528.6	19692.1			528.6	39462.1
		526.6	37642.9			527.6	19172.1			527.6	37128.3
		525.6	37313.4			526.6	18466.3			526.6	35876.7
		524.6	36642.8			525.6	18555.4			525.6	36278.8
		523.6	37050.6			524.6	18651.1			524.6	35167.7
		522.6	37394.2			523.6	17923.4			523.6	36660.2
		521.6	36511			522.6	18221			522.6	36083.7
		520.6	36276.7			521.6	18402.7			521.6	34754.4
		519.6	36298			520.6	18646			520.6	34775.7
		518.6	36375.6			519.6	18509.1			519.6	35597.5
		517.6	36441.3			518.6	18343			518.6	36183.3
		516.6	38061.3			517.6	18627			517.6	36387.3
		515.6	37389.4			516.6	18398			516.6	36622.5
		514.6	36850.9			515.6	18770.6			515.6	36437.6
		513.6	37377.6			514.6	18374			514.6	35074.2
		512.6	37234.2			513.6	18085.5			513.6	36211.7
		511.6	36748.2			512.6	18799.8			512.6	36214.3
		510.6	37891.4			511.6	19209			511.6	36218.6
		509.6	36927.2			510.6	18260.1			510.6	37240.3
		508.6	36656.3			509.6	18744.3			509.6	35679.4
		507.6	37595.4			508.6	18776.9			508.6	35120.3
		506.6	36825.3			507.6	18975.4			507.6	35756.2
		505.6	37215.8			506.6	17721.9			506.6	36130.9
		504.6	37076.8			505.6	19644.7			505.6	36816.9
		503.6	37622.2			504.6	19547.7			504.6	36711.1
		502.6	38002.4			503.6	19588.9			503.6	36493.2
		501.6	36880.4			502.6	18436.6			502.6	35885.7
		500.6	37022.4			501.6	19055.3			501.6	37008.2
		499.6	37095.1			500.6	18800			500.6	36753.7
		498.6	36520.4			499.6	19715.6			499.6	35596.3
		497.6	38153.2			498.6	20061.9			498.6	35663.7
		496.6	39146.2			497.6	19756.4			497.6	36176.1
		495.6	38635.1			496.6	19255.1			496.6	38210
		494.6	38650.5			495.6	19044.6			495.6	36649.5
		493.6	38240.6			494.6	19080.7			494.6	37385.9
		492.6	37909.4			493.6	18516.4			493.6	36051.2
		491.6	37700.4			492.6	19867.5			492.6	37561.1
		490.6	38335.4			491.6	19128.2			491.6	37977.5
		489.6	36815.3			490.6	20012.2			490.6	35952.9
		488.6	38567.3			489.6	19260.9			489.6	36521.4
		487.6	38358.9			488.6	18918.8			488.6	36809.2
		486.6	38825.1			487.6	19112.4			487.6	36337.4
		485.6	38787.4			486.6	18480.1			486.6	36381.2
		484.6	37892			485.6	18940.2			485.6	36837.1
		483.6	36381.1			484.6	19099.8			484.6	36933.3
		482.6	37932.9			483.6	19149.5			483.6	36541.9
		481.6	38133.8			482.6	18623			482.6	37246
		480.6	39470.1			481.6	18230.3			481.6	37656.7
		479.6	38698.3			480.6	18826.2			480.6	36559.9
		478.6	38281.6			479.6	19136.6			479.6	37287.5
		477.6	39114.8			478.6	18455			478.6	38043.4
		476.6	39415.3			477.6	19593			477.6	38092.8
		475.6	39911.1			476.6	19270.6			476.6	36299.2
		474.6	38293.2			475.6	18464.4			475.6	36090.6
		473.6	38483.4			474.6	19123.8			474.6	38405.4
		472.6	37823			473.6	19908.2			473.6	37242
		471.6	38068.2			472.6	19145.6			472.6	37186.3
		470.6	39223.1			471.6	19349.1			471.6	37023.5
		469.6	38825.7			470.6	19157.8			470.6	37169.4
		468.6	38964.2			469.6	19190.8			469.6	36756.2
		467.6	39787.4			468.6	18955.1			468.6	37630.5
		466.6	38762.9			467.6	19461.5			467.6	37987.9
		465.6	37853.4			466.6	19078.5			466.6	36680.8
		464.6	39048.8			465.6	20036.2			465.6	37703.4
		463.6	38411.1			464.6	20016.8			464.6	37645.5
		462.6	40115.2			463.6	19175			463.6	36706
		461.6	39891.2			462.6	19617.6			462.6	37330.1
		460.6	39864.5			461.6	19817.7			461.6	37221.3
		459.6	38837.6			460.6	20329.2			460.6	36804.6
		458.6	39724.7			459.6	19734.2			459.6	37608.8
		457.6	39909.5			458.6	20043.9			458.6	36982.5
		456.6	40083.7			457.6	19690.1			457.6	36793.5
		455.6	38788.5			456.6	18564.8			456.6	37858.2
		454.6	39128.2			455.6	19652.2			455.6	37810.3
		453.6	39543.3			454.6	19604.6			454.6	37487.8
		452.6	39198			453.6	19314.3			453.6	37981.3
		451.6	38434.2			452.6	19435.2			452.6	36793.9
		450.6	40420.7			451.6	18850.4			451.6	38014.2
		449.6	41598			450.6	19527.3			450.6	37818.7
		448.6	40834.6			449.6	19790			449.6	37869.2
		447.6	39929.7			448.6	20099.8			448.6	37862.1
		446.6	39640.6			447.6	19355.6			447.6	37780.4
		445.6	39728.7			446.6	19467.7			446.6	37151.9
		444.6	39517.8			445.6	19999.6			445.6	38520.5
		443.6	38189.2			444.6	20202.1			444.6	39199
		442.6	38577.8			443.6	19767.1			443.6	38371.7
		441.6	40826			442.6	19215.7			442.6	38559.9
		440.6	41952.9			441.6	20398.6			441.6	38238.7
		439.6	39143.1			440.6	20240.9			440.6	38532.4
		438.6	39052.4			439.6	19995.9			439.6	37871.9
		437.6	40253.3			438.6	20517.6			438.6	37723
		436.6	39809.8			437.6	20575.5			437.6	38983.1
		435.6	38044.4			436.6	20360.6			436.6	38701.1
		434.6	39309.3			435.6	20409.4			435.6	39472.6
		433.6	40044			434.6	19502.8			434.6	37858.3
		432.6	40856.2			433.6	19215.3			433.6	37836.2
		431.6	39855.5			432.6	20318.9			432.6	37046.6
		430.6	39902.6			431.6	20269.8			431.6	38626.7
		429.6	41323.2			430.6	20043			430.6	38668
		428.6	42987.1			429.6	20074.2			429.6	38194.2
		427.6	40869.3			428.6	19169.1			428.6	39173.5
		426.6	40848			427.6	20020.4			427.6	39373.6
		425.6	40924.4			426.6	19703.2			426.6	39400.4
		424.6	40658.3			425.6	19808			425.6	38783.1
		423.6	41264.7			424.6	19764.7			424.6	38086.3
		422.6	40457			423.6	20107.3			423.6	39080
		421.6	41151.8			422.6	20409.6			422.6	40691.7
		420.6	40891.8			421.6	19947.7			421.6	39705.9
		419.6	40166			420.6	20201.9			420.6	39132.7
		418.6	40478.6			419.6	20333.2			419.6	37839
		417.6	41501.9			418.6	19416.3			418.6	39160.3
		416.6	41409.4			417.6	19434			417.6	39360.1
		415.6	41079.2			416.6	20766.2			416.6	38580
		414.6	39940			415.6	20018			415.6	38375.7
		413.6	41489.3			414.6	20469.3			414.6	38487.6
		412.6	40948.7			413.6	20929.3			413.6	37896.2
		411.6	40041.2			412.6	21046.8			412.6	38868.1
		410.6	39404.7			411.6	20948.9			411.6	37909.3
		409.6	39476.5			410.6	20364.7			410.6	39029.4
		408.6	39802.4			409.6	20852.4			409.6	39143.6
		407.6	41413			408.6	20321.1			408.6	38872.1
		406.6	41797.5			407.6	20541.8			407.6	39576.2
		405.6	40549.1			406.6	20360.9			406.6	39402.8
		404.6	40845.9			405.6	19814.6			405.6	38663.1
		403.6	39258.9			404.6	20389.5			404.6	39346.9
		402.6	41244			403.6	21016.2			403.6	39655.4
		401.6	45549.8			402.6	22017			402.6	39837.4
		400.6	51499.7			401.6	22238.8			401.6	42801.7
		399.6	59030.3			400.6	23578.8			400.6	45953.3
		398.6	56296			399.6	23681.6			399.6	46621.1
		397.6	45780.5			398.6	22367.6			398.6	43728.7
		396.6	40007.5			397.6	21314.4			397.6	42245.1
		395.6	39727.1			396.6	19714.6			396.6	39879.9
		394.6	39993.9			395.6	19366.9			395.6	38236.6
		393.6	39256.8			394.6	19517.8			394.6	38245.6
		392.6	39258			393.6	19544.9			393.6	38609.9
		391.6	38675.2			392.6	20050.8			392.6	38553.8
		390.6	39460.6			391.6	20331.1			391.6	38447
		389.6	39947.2			390.6	19905.2			390.6	36704.1
		388.6	39035.8			389.6	20639.4			389.6	38304.7
		387.6	38781.2			388.6	20014.2			388.6	38968.9
		386.6	39419.8			387.6	19307.5			387.6	39586.6
		385.6	40347.3			386.6	19328.7			386.6	39015.5
		384.6	39562.6			385.6	19520			385.6	37550.6
		383.6	40923.5			384.6	19772.7			384.6	38625.4
		382.6	40098.6			383.6	20011.4			383.6	39679.5
		381.6	39734.4			382.6	19721.1			382.6	40465.2
		380.6	39754.8			381.6	20076.7			381.6	39283.1
		379.6	40541.7			380.6	20265.2			380.6	39029.9
		378.6	39994.3			379.6	20550.6			379.6	38493.1
		377.6	39858			378.6	20736.4			378.6	39535.4
		376.6	39452.8			377.6	19693.3			377.6	38336
		375.6	40745.8			376.6	20598.8			376.6	39751.7
		374.6	39987.1			375.6	20559.7			375.6	39869
		373.6	40044.3			374.6	19863.4			374.6	39819.1
		372.6	40074			373.6	20832.9			373.6	39456
		371.6	40481			372.6	20402.9			372.6	39984.5
		370.6	41388.8			371.6	20359.3			371.6	40626.3
		369.6	42621.9			370.6	20997.5			370.6	39213.9
		368.6	42546.2			369.6	20609.2			369.6	38540.2
		367.6	40780.2			368.6	20019.1			368.6	40716.9
		366.6	40248.5			367.6	20450.6			367.6	39742.9
		365.6	39277.5			366.6	20720.6			366.6	38283.7
		364.6	40609.3			365.6	21601.7			365.6	39889.9
		363.6	41112			364.6	20903.9			364.6	39518.4
		362.6	41541.1			363.6	20166.4			363.6	40924.1
		361.6	41756.5			362.6	21063.4			362.6	40705.7
		360.6	41226.2			361.6	21298.5			361.6	39662.3
		359.6	40622.3			360.6	21085.5			360.6	38007.2
		358.6	39875.1			359.6	21001.7			359.6	40328.8
		357.6	42155.7			358.6	20533.9			358.6	40763.4
		356.6	42106.9			357.6	20950.1			357.6	39720.8
		355.6	41083.9			356.6	20695.4			356.6	42482.2
		354.6	41902			355.6	21001.8			355.6	41646.8
		353.6	41932.8			354.6	21049.1			354.6	39973.8
		352.6	41417.5			353.6	20599.5			353.6	40298.2
		351.6	41037.6			352.6	20982.4			352.6	41508.3
		350.6	42209.5			351.6	20552.2			351.6	41986.5
		349.6	41734.2			350.6	21415.3			350.6	41695.2
		348.6	43297.2			349.6	20559.1			349.6	41092.3
		347.6	43659			348.6	21531.5			348.6	40077.6
		346.6	43663.5			347.6	21999.7			347.6	41210.4
		345.6	42013.3			346.6	22104.8			346.6	43086.1
		344.6	43045.4			345.6	21537.8			345.6	40635.7
		343.6	40795.2			344.6	21284.9			344.6	41808.7
		342.6	42303.7			343.6	21362			343.6	41909.2
		341.6	42503.9			342.6	22013.9			342.6	41861.3
		340.6	42199.3			341.6	21510.2			341.6	41644.6
		339.6	43660.4			340.6	20213.3			340.6	41720.7
		338.6	43126			339.6	21344.5			339.6	41875.9
		337.6	42157.4			338.6	20887.8			338.6	42556.2
		336.6	42726.3			337.6	20678.9			337.6	42411.1
		335.6	43305			336.6	20905.4			336.6	42495.8
		334.6	44121.9			335.6	21374.2			335.6	41446
		333.6	44629.2			334.6	20680.9			334.6	42611.2
		332.6	42343.6			333.6	21578.7			333.6	42827
		331.6	42640.6			332.6	21426.2			332.6	41895.8
		330.6	42157.7			331.6	21094.5			331.6	40591.4
		329.6	42662.1			330.6	21911.5			330.6	40534.2
		328.6	44044.5			329.6	22673.8			329.6	40546.7
		327.6	42716			328.6	21948.1			328.6	39831.7
		326.6	42908.7			327.6	21181			327.6	40015.9
		325.6	43018			326.6	20713.5			326.6	41383.5
		324.6	43326.2			325.6	21485.5			325.6	41327.3
		323.6	43611.3			324.6	21408.3			324.6	41560.8
		322.6	44460.3			323.6	21076.6			323.6	42473.5
		321.6	44027.5			322.6	21096.4			322.6	41968.5
		320.6	43506.5			321.6	21359.5			321.6	43331.2
		319.6	44267.9			320.6	21760.2			320.6	41869.7
		318.6	44177.2			319.6	21881.9			319.6	42134.3
		317.6	43592.1			318.6	22266.3			318.6	41923.6
		316.6	45990.5			317.6	21747.5			317.6	43765.7
		315.6	44790.5			316.6	23234.5			316.6	44042.7
		314.6	45903.4			315.6	22387.9			315.6	43468.6
		313.6	46608			314.6	22517.3			314.6	44814.3
		312.6	46996.9			313.6	23094.3			313.6	45240.7
		311.6	46573.6			312.6	23776.1			312.6	45438.6
		310.6	48823			311.6	23868.9			311.6	43877
		309.6	47946.3			310.6	22705.1			310.6	45364.5
		308.6	46561.7			309.6	22595.4			309.6	44985.6
		307.6	46229.9			308.6	22659.4			308.6	43427.5
		306.6	45251.2			307.6	21968			307.6	41168.9
		305.6	43112.5			306.6	20889.9			306.6	40684.8
		304.6	39723.3			305.6	20872.5			305.6	40228.8
		303.6	39721.9			304.6	19522.8			304.6	38382.3
		302.6	38341.1			303.6	18380			303.6	36997.5
		301.6	37093.1			302.6	17073.2			302.6	33142.8
		300.6	32729.8			301.6	16761.4			301.6	30317.9
		299.6	31122.5			300.6	14772.4			300.6	28662.6
		298.6	29595.3			299.6	14721.7			299.6	27476.7
		297.6	26752.4			298.6	13023.3			298.6	25779.5
		296.6	24407.3			297.6	12925.5			297.6	24464.2
		295.6	23798.6			296.6	12900.7			296.6	24218.3
		294.6	24638.4			295.6	13038.5			295.6	24721.1
		293.6	24831.3			294.6	13297.2			294.6	26120
		292.6	28459.8			293.6	15226			293.6	27943.3
		291.6	30884.2			292.6	16125.3			292.6	30217.2
		290.6	30614.5			291.6	17640.2			291.6	33316.2
		289.6	26178.5			290.6	18945.6			290.6	37467.8
		288.6	31127.5			289.6	18685			289.6	44526.6
		287.6	58692.2			288.6	23325.3			288.6	51352.6
		286.6	122771			287.6	39841.4			287.6	62675.1
		285.6	192999			286.6	75193.8			286.6	89352.7
		284.6	220034			285.6	108390			285.6	155392
		283.6	144901			284.6	87533.4			284.6	204644
		282.6	47641.7			283.6	32803.4			283.6	133879
		281.6	11733.4			282.6	7983.08			282.6	37301.7
		280.6	6526.05			281.6	3128.9			281.6	8684.44
		279.6	4989.29			280.6	2217.96			280.6	4977.85
		278.6	4132.87			279.6	1577.44			279.6	3677.05
		277.6	3754.04			278.6	978.901			278.6	2944.71
		276.6	3725.42			277.6	1101.77			277.6	2816.78
		275.6	3313.09			276.6	869.028			276.6	2539.74
		274.6	3474.77			275.6	1039.7			275.6	2260.77
		273.6	3491.63			274.6	1261.58			274.6	2314.47
		272.6	3616.6			273.6	1215.59			273.6	2532.63
		271.6	3339.61			272.6	1067.51			272.6	2695.61
		270.6	3536.56			271.6	1120.12			271.6	2667.31
		269.6	3870.87			270.6	899.11			270.6	2704.23
		268.6	3555.14			269.6	1055.51			269.6	2431.66
		267.6	3770.1			268.6	968.394			268.6	2211.66
		266.6	3687.14			267.6	1004.67			267.6	2109.19
		265.6	3358.49			266.6	1167.11			266.6	2324.51
		264.6	3423.68			265.6	1081.94			265.6	2399.31
		263.6	3706.91			264.6	1096.16			264.6	2709.38
		262.6	3472.76			263.6	1141.43			263.6	2424.49
		261.6	3561.27			262.6	1157.59			262.6	2148.53
		260.6	4004.78			261.6	1038.79			261.6	2117.79
		259.6	3695.31			260.6	1122.79			260.6	2261.86
		258.6	3474.3			259.6	972.118			259.6	2290.84
		257.6	3149.94			258.6	1142.72			258.6	2400.73
		256.6	3371.45			257.6	1374.06			257.6	2374.71
		255.6	3299.35			256.6	1069.21			256.6	2417.29
		254.6	3353.95			255.6	962.396			255.6	2209.28
		253.6	3507.81			254.6	891.349			254.6	1920.76
		252.6	3479.89			253.6	1035.5			253.6	2083.39
		251.6	3381.79			252.6	796.836			252.6	2425.19
		250.6	2941.03			251.6	1014.23			251.6	2299.38
		249.6	3151.76			250.6	1216.62			250.6	2292.97
		248.6	3518.35			249.6	1181.2			249.6	2294.02
		247.6	3017.15			248.6	1337.43			248.6	2335.07
		246.6	3316.74			247.6	1081.27			247.6	2893.82
		245.6	3127.68			246.6	969.295			246.6	2561.71
		244.6	3292.77			245.6	1083.53			245.6	2517.52
		243.6	3511.55			244.6	962.694			244.6	2595.22
		242.6	2942.16			243.6	883.003			243.6	2366.86
		241.6	2846.43			242.6	880.1			242.6	2745.74
		240.6	3028.81			241.6	899.998			241.6	2596.8
		239.6	3189.82			240.6	955.802			240.6	2356.38
		238.6	3096.47			239.6	926.446			239.6	2492.78
		237.6	3159.18			238.6	1000.38			238.6	2322.94
		236.6	3022.92			237.6	943.397			237.6	2256.98
		235.6	3139.84			236.6	1023.4			236.6	2457.54
		234.6	3210.61			235.6	1129.62			235.6	2122.53
		233.6	3307.69			234.6	1050.44			234.6	2286.31
		232.6	3420.39			233.6	1090.97			233.6	2432.42
		231.6	3480.88			232.6	994.138			232.6	2468.62
		230.6	3532.95			231.6	866.564			231.6	2582.03
		229.6	3634.74			230.6	984.344			230.6	2519.98
		228.6	3499.88			229.6	1084.07			229.6	2460.49
		227.6	3330.92			228.6	1080.59			228.6	2451.23
		226.6	3451.72			227.6	1189.53			227.6	2328.17
		225.6	3194.37			226.6	997.77			226.6	2211.88
		224.6	3004.3			225.6	948.524			225.6	2547.97
		223.6	3065.86			224.6	1040.04			224.6	2875.38
		222.6	3368.09			223.6	1114.13			223.6	2540.9
		221.6	3336.6			222.6	954.153			222.6	2484.52
		220.6	3361.31			221.6	1086.57			221.6	2707.98
		219.6	3529.92			220.6	1061.56			220.6	2651.38
		218.6	3544.47			219.6	882.74			219.6	2251.39
		217.6	3241.49			218.6	1178.7			218.6	2009.38
		216.6	3378.64			217.6	881.276			217.6	2579.65
		215.6	3309.19			216.6	1074.24			216.6	2388.76
		214.6	3656.42			215.6	1011.63			215.6	2464.69
		213.6	3402.09			214.6	1062.74			214.6	2273.53
		212.6	3399.2			213.6	778.182			213.6	2480.92
		211.6	3203.06			212.6	927.226			212.6	2887.94
		210.6	3478.56			211.6	1069.7			211.6	2193.26
		209.6	3365.36			210.6	1101.91			210.6	2427.34
		208.6	3137.29			209.6	1020.15			209.6	2454.02
		207.6	3101.55			208.6	981.821			208.6	2300.35
		206.6	2824.72			207.6	875.053			207.6	2205.62
		205.6	3108.45			206.6	1056.3			206.6	2552.57
		204.6	2840.58			205.6	882.363			205.6	2702.73
		203.6	3300.12			204.6	888.197			204.6	2552.07
		202.6	3721.97			203.6	969.813			203.6	2262.1
		201.6	3831.28			202.6	1086.2			202.6	2481.12
		200.6	3563.21			201.6	1331			201.6	2957.48
		199.6	3348.36			200.6	911.827			200.6	3075.89
		198.6	3713.29			199.6	1050.27			199.6	2497.11
		197.6	3783.27			198.6	1154.34			198.6	2330.27
		196.6	3582.28			197.6	1183.21			197.6	2265.91
		195.6	3715.63			196.6	1133.58			196.6	2084.96
		194.6	3423.39			195.6	1249.83			195.6	2484.16
		193.6	3556.18			194.6	1046.49			194.6	2439.54
		192.6	3740.66			193.6	984.293			193.6	2288.65
		191.6	3069.81			192.6	896.128			192.6	2600.43
		190.6	3597.94			191.6	1057.16			191.6	2538.88
		189.6	3551.43			190.6	1089.94			190.6	2446.77
		188.6	3317.4			189.6	1113.49			189.6	2694.65
		187.6	3206.91			188.6	1024.07			188.6	2702.35
		186.6	2839.92			187.6	937.573			187.6	2431.95
		185.6	3180.59			186.6	1089.73			186.6	2407.43
		184.6	3626.34			185.6	1101.93			185.6	2637.05
		183.6	3821.88			184.6	1146.92			184.6	2508.88
		182.6	4039.29			183.6	1124.53			183.6	2447.11
		181.6	3506.11			182.6	1143.84			182.6	2722.16
		180.6	3267.95			181.6	956.03			181.6	2767.72
		179.6	3305.97			180.6	933.304			180.6	2476.3
		178.6	3281.58			179.6	1036.09			179.6	2226.04
		177.6	3367.29			178.6	1050.99			178.6	2477.47
		176.6	3359.67			177.6	976.932			177.6	2484.04
		175.6	3121.31			176.6	1100.28			176.6	2421.84
		174.6	3509.1			175.6	917.472			175.6	2425.62
		173.6	3660.17			174.6	1060.77			174.6	2390.38
		172.6	3427.8			173.6	1061.63			173.6	2730.81
		171.6	3044.6			172.6	1059.93			172.6	2574.26
		170.6	3025.59			171.6	1097.33			171.6	2504.39
		169.6	3493.76			170.6	1233.93			170.6	2568.24
		168.6	3670.04			169.6	1087.51			169.6	2562.4
		167.6	3227.68			168.6	1124			168.6	2602.51
		166.6	3328.27			167.6	852.027			167.6	2437.42
		165.6	3428.99			166.6	1009.68			166.6	2713.9
		164.6	3394.8			165.6	912.764			165.6	2675.35
		163.6	3763.04			164.6	1060			164.6	2402.66
		162.6	3566.08			163.6	1074.3			163.6	2273.39
		161.6	3378.51			162.6	981.13			162.6	2340.99
		160.6	3200.45			161.6	1113			161.6	2341.82
		159.6	3498.36			160.6	1034.05			160.6	2695.41
		158.6	3548.57			159.6	1011.97			159.6	2708.59
		157.6	3328.7			158.6	1087.73			158.6	2721.94
		156.6	3145.81			157.6	920.141			157.6	2980.11
		155.6	3238.34			156.6	1109.64			156.6	3147.63
		154.6	3709.17			155.6	986.697			155.6	3564.18
		153.6	3553.21			154.6	1166.22			154.6	4044.86
		152.6	3330.69			153.6	1218.47			153.6	4195.7
		151.6	3116.62			152.6	902.525			152.6	3757.23
		150.6	3156.95			151.6	958.134			151.6	3383.38
		149.6	3116.45			150.6	1026.02			150.6	2762.95
		148.6	3235.69			149.6	1192.14			149.6	2762.29
		147.6	3078.31			148.6	1196.89			148.6	2295.28
		146.6	3367.89			147.6	894.311			147.6	2432.16
		145.6	3196.1			146.6	988.46			146.6	2232.58
		144.6	3509.31			145.6	988.017			145.6	2524.64
		143.6	3413.85			144.6	1130.94			144.6	2585.13
		142.6	3417.44			143.6	1011.41			143.6	2599.37
		141.6	3524.7			142.6	966.849			142.6	2411.27
		140.6	3630.45			141.6	1167.45			141.6	2758.09
		139.6	3144.4			140.6	1131.58			140.6	2342.37
		138.6	3161.3			139.6	1064.06			139.6	2067.87
		137.6	3286.86			138.6	987.325			138.6	2349.37
		136.6	2990.82			137.6	1185.19			137.6	2064.12
		135.6	3349.86			136.6	1011.46			136.6	2253.85
		134.6	3650.81			135.6	873.817			135.6	2505.84
		133.6	3450.63			134.6	1001.25			134.6	2522.61
		132.6	3398.42			133.6	1285.92			133.6	2130
		131.6	3641.36			132.6	1217.31			132.6	2666.03
		130.6	3409.84			131.6	991.358			131.6	2407.26
		129.6	2957.69			130.6	933.428			130.6	2401.66
		128.6	3136.01			129.6	1053.75			129.6	2766.74
		127.6	3125.07			128.6	1253.51			128.6	2596.04
		126.6	2918			127.6	1118.21			127.6	2427.16
		125.6	3459.64			126.6	951.265			126.6	2595.75
		124.6	3192.12			125.6	1113.56			125.6	2888.98
		123.6	3585.15			124.6	1272.82			124.6	2378.02
		122.6	3578.33			123.6	1176.1			123.6	2419.08
		121.6	3422.7			122.6	1173.5			122.6	2620.86
		120.6	3603.82			121.6	1147.84			121.6	2822.9
		119.6	3468.35			120.6	1130.62			120.6	2560.92
		118.6	3832.48			119.6	1001.55			119.6	2558.16
		117.6	3855.77			118.6	1073.91			118.6	2733.04
		116.6	3724.92			117.6	1086.64			117.6	2585.99
		115.6	3613.46			116.6	1067.34			116.6	2526.03
		114.6	3382.33			115.6	1162.18			115.6	2318.83
		113.6	3536.65			114.6	1174.82			114.6	2483.52
		112.6	3165.16			113.6	1262.17			113.6	2575.56
		111.6	3120.98			112.6	1134.76			112.6	2215.68
		110.6	3217.57			111.6	963.86			111.6	2421.01
		109.6	3414.26			110.6	1128.28			110.6	2665.36
		108.6	3250.48			109.6	882.282			109.6	2674.19
		107.6	3322.31			108.6	887.2			108.6	2534.16
		106.6	3293.15			107.6	1177.78			107.6	2646.64
		105.6	3341.91			106.6	1115.32			106.6	2768.16
		104.6	3558.16			105.6	1139.75			105.6	2845.2
		103.6	3588.68			104.6	1406.94			104.6	3574.72
		102.6	3503.79			103.6	1124.32			103.6	3943.6
		101.6	3503.84			102.6	1297.01			102.6	3925.32
		100.6	3343.12			101.6	1271.78			101.6	4006.81
		99.6	3262.07			100.6	1114.72			100.6	3328.07
		98.6	3673.53			99.6	1137.12			99.6	2599.93
		97.6	3429.09			98.6	1314.17			98.6	2468.57
		96.6	3154.52			97.6	1306.03			97.6	2650.5
		95.6	3238.54			96.6	991.868			96.6	2220.62
		94.6	3311.49			95.6	1302.8			95.6	2293.88
		93.6	3501.38			94.6	1486.58			94.6	2381.08
		92.6	3497.89			93.6	1083.9			93.6	2336.57
		91.6	3331.33			92.6	1354.92			92.6	2335.85
		90.6	3822.55			91.6	1380.92			91.6	2183.73
		89.6	3808.08			90.6	1345.73			90.6	2316.8
		88.6	3633.57			89.6	1087.11			89.6	2983.07
		87.6	3707.37			88.6	1264.35			88.6	2481.67
		86.6	3429.82			87.6	1413.01			87.6	2580.4
		85.6	3530.73			86.6	1187.63			86.6	2518.27
		84.6	3751.24			85.6	1132.71			85.6	2468.04
		83.6	3188.24			84.6	1271.13			84.6	2647.9
		82.6	3314.45			83.6	1068.08			83.6	2457.07
		81.6	3478.55			82.6	1119.74			82.6	2478.63
		80.6	3588.23			81.6	911.967			81.6	2590.14
		79.6	3985.64			80.6	960.499			80.6	2403.21
		78.6	4133.58			79.6	993.5			79.6	2470.56
		77.6	3566.77			78.6	1108.32			78.6	2504.28
		76.6	3895.49			77.6	1224.83			77.6	2376.04
		75.6	3707.53			76.6	1102.23			76.6	2610.61
		74.6	4021.66			75.6	982.212			75.6	2366.9
		73.6	3699.04			74.6	1066.12			74.6	2521.96
		72.6	3571.91			73.6	1285.49			73.6	2531.14
		71.6	3861.26			72.6	873.609			72.6	2431.77
		70.6	3652.99			71.6	1088.64			71.6	2473.65
		69.6	4140.27			70.6	1133.56			70.6	2523.55
		68.6	3826.57			69.6	1123.17			69.6	2482.59
		67.6	3591.43			68.6	1039.62			68.6	2657.53
		66.6	3231.19			67.6	1209.56			67.6	2285.63
		65.6	3413.02			66.6	925.72			66.6	2400.05
		64.6	3332.16			65.6	903.209			65.6	2519.11
		63.6	3377.6			64.6	1170.02			64.6	2548.99
		62.6	4148.69			63.6	1132.78			63.6	2623.98
		61.6	3767.49			62.6	1062.63			62.6	2784.24
		60.6	3411.46			61.6	1155.14			61.6	2699.68
		59.6	3575.55			60.6	1160.83			60.6	2641.25
		58.6	3738.53			59.6	1474.96			59.6	2704.74
		57.6	3929.51			58.6	1231.47			58.6	2715.34
		56.6	4096.94			57.6	1282.1			57.6	2518.89
		55.6	3751.7			56.6	1526.43			56.6	2455.86
		54.6	3575.29			55.6	1142.36			55.6	2492.66
		53.6	3764.51			54.6	1217.85			54.6	2674.71
		52.6	3883.95			53.6	1055.47			53.6	2795.27
		51.6	4028.6			52.6	1159.44			52.6	2866.95
		50.6	3956.28			51.6	1258.96			51.6	2887.04
		49.6	3853.75			50.6	1178.48			50.6	2779.96
		48.6	3751.04			49.6	1214.03			49.6	2696.87
		47.6	3762.05			48.6	1220.16			48.6	2720.26
		46.6	3929.31			47.6	1356.74			47.6	2490.63
		45.6	3723.53			46.6	1384.58			46.6	2634.71
		44.6	3517.16			45.6	1175.79			45.6	2705.11
		43.6	3501.23			44.6	1206.59			44.6	2581.1
		42.6	3434.53			43.6	1245.07			43.6	2900.25
		41.6	3516.45			42.6	1148.29			42.6	2761.03
		40.6	3429.32			41.6	1258.06			41.6	2618.78
		39.6	3414.18			40.6	1248.94			40.6	2713.83
		38.6	3378.41			39.6	1343.01			39.6	2321.78
		37.6	3374.96			38.6	1196.22			38.6	2450.98
		36.6	3590.34			37.6	1000.41			37.6	2662.8
		35.6	4020.04			36.6	1006.58			36.6	2431.92
		34.6	4278.62			35.6	1269.89			35.6	2502.39
		33.6	5612.89			34.6	1343.01			34.6	2628
		32.6	5850.14			33.6	1191.76			33.6	2573.68
		31.6	5463.44			32.6	1155.99			32.6	2774.79
		30.6	4488.22			31.6	1078.85			31.6	2882.87
		29.6	4239.83			30.6	1266.55			30.6	2990.6
		28.6	4039.28			29.6	1307.54			29.6	3228.86
		27.6	4489.3			28.6	1415.35			28.6	3561.46
		26.6	5127			27.6	1532.27			27.6	3571.07
		25.6	4408.99			26.6	1458.5			26.6	4035.09
		24.6	4044.68			25.6	1290.24			25.6	4066.21
		23.6	3519.09			24.6	1180.03			24.6	4069.73
		22.6	3413.3			23.6	1288.93			23.6	3361.17
		21.6	3496.59			22.6	1243.28			22.6	3054.92
		20.6	3476.82			21.6	1685.08			21.6	3047.47
		19.6	3459.7			20.6	1589.66			20.6	2942.45
		18.6	4016.72			19.6	1558.28			19.6	2831.22
		17.6	4502.58			18.6	1742.31			18.6	3143.02
		16.6	4283.32			17.6	1533.64			17.6	3160.41
		15.6	4137.04			16.6	1896.3			16.6	3472.56
		14.6	3483.5			15.6	1550.76			15.6	3445.52
		13.6	3790.31			14.6	1389.8			14.6	2849.47
		12.6	3181			13.6	1113.16			13.6	2532.6
		11.6	2586.92			12.6	1118.69			12.6	2652.18
		10.6	3039.25			11.6	1088.75			11.6	2327.64
		9.6	3089.18			10.6	726.31			10.6	2117.78
		8.6	2848.48			9.6	694.626			9.6	1889.4
		7.6	2414.41			8.6	774.639			8.6	1952.65
		6.6	1613.12			7.6	491.436			7.6	1496.2
		5.6	1301.41			6.6	375.625			6.6	1265.8
		4.6	1116.77			5.6	364.09			5.6	948.884
		3.6	950.407			4.6	195.839			4.6	709.607
		2.6	518.722			3.6	158.566			3.6	538.676
		1.6	288.921			2.6	101.132			2.6	292.769
		0.6	82.1401			1.6	58.457			1.6	122.994
		-0.4	28.3489			0.6	11.0556			0.6	52.9972
		-1.4	42.8507			-0.4	0			-0.4	0
		-2.4	0			-1.4	8.95238			-1.4	3.67027
		-3.4	0			-2.4	11.0556			-2.4	32.8531
		-4.4	9.61024			-3.4	0			-3.4	3.4926
		-5.4	50.4138			-4.4	0			-4.4	25.3477
		-6.4	3.67027			-5.4	0			-5.4	31.1837
		-7.4	16.3377			-6.4	0			-6.4	20.008
		-8.4	0.32893			-7.4	0			-7.4	3.4926
		-9.4	19.6791			-8.4	0			-8.4	0.32893

## Sheet: Figure 3b
		A	B	C	D	E
Figure 3b			draw	simulation	baseline	,-NH-, >N-
		Parameter x	Parameter y	Parameter y	Parameter y	Parameter y
	F-APF(1/3)	Binding energy (eV)	Intensity (a.u.)	Intensity (a.u.)	Intensity (a.u.)	Intensity (a.u.)
		407.5	14059	14173	14059	14173
		407.45	13961.7	14174.4	14059	14174.4
		407.4	14304	14176	14059.1	14176
		407.35	14253.4	14177.2	14058.9	14177.2
		407.3	14119.4	14178.5	14058.7	14178.5
		407.25	14315.3	14180	14058.6	14180
		407.2	14147.7	14181.3	14058.4	14181.3
		407.15	14598.6	14182.8	14058.3	14182.8
		407.1	14222.7	14183.9	14057.8	14183.9
		407.05	14356.2	14185.4	14057.6	14185.4
		407	14284.3	14186.9	14057.3	14186.9
		406.95	14430.6	14188.4	14057.1	14188.4
		406.9	14263.2	14189.8	14056.8	14189.8
		406.85	14398.9	14191.4	14056.6	14191.4
		406.8	14320	14192.9	14056.2	14192.9
		406.75	14393.1	14194.5	14056	14194.5
		406.7	14172.9	14196.1	14055.7	14196.1
		406.65	14294	14197.9	14055.6	14197.9
		406.6	14615.7	14199.6	14055.3	14199.6
		406.55	14883.9	14201.1	14054.8	14201.1
		406.5	14682.7	14202.4	14054	14202.4
		406.45	14549.7	14203.9	14053.4	14203.9
		406.4	14393	14205.6	14053	14205.6
		406.35	14312.3	14207.5	14052.6	14207.5
		406.3	14395.9	14209.5	14052.4	14209.5
		406.25	14705.2	14211.5	14052	14211.5
		406.2	14678.3	14213.2	14051.4	14213.2
		406.15	14487.6	14215	14050.8	14215
		406.1	14443.7	14217.1	14050.4	14217.1
		406.05	14324.7	14219.2	14050	14219.2
		406	14434.2	14221.5	14049.8	14221.5
		405.95	14492.1	14223.8	14049.4	14223.8
		405.9	14336.2	14226	14049	14226
		405.85	14405	14228.5	14048.7	14228.5
		405.8	14426.8	14231	14048.4	14231
		405.75	14653.5	14233.5	14048	14233.5
		405.7	14765.8	14235.9	14047.5	14235.9
		405.65	14393.9	14238.2	14046.8	14238.2
		405.6	14633.4	14241	14046.4	14241
		405.55	14637.2	14243.6	14045.9	14243.6
		405.5	14436.3	14246.3	14045.3	14246.3
		405.45	14542.5	14249.2	14045	14249.2
		405.4	14678.8	14252.2	14044.5	14252.2
		405.35	14532.1	14255.1	14043.9	14255.1
		405.3	14753.9	14258.2	14043.4	14258.2
		405.25	14478.5	14261.2	14042.7	14261.2
		405.2	14544	14264.5	14042.3	14264.5
		405.15	14364.1	14267.9	14041.9	14267.9
		405.1	14514.8	14271.6	14041.5	14271.6
		405.05	14302.1	14275.2	14041.1	14275.2
		405	14104.8	14279.1	14040.8	14279.1
		404.95	14287.8	14283.3	14040.8	14283.3
		404.9	13953.6	14287.5	14040.5	14287.5
		404.85	14469.9	14292.1	14040.6	14292.1
		404.8	14331	14296.3	14040.2	14296.3
		404.75	14505.5	14300.8	14040	14300.8
		404.7	14474.2	14305.3	14039.5	14305.3
		404.65	14323.2	14309.9	14039.1	14309.9
		404.6	14291	14314.8	14038.8	14314.8
		404.55	14304.6	14319.9	14038.6	14319.9
		404.5	14067.9	14325.2	14038.3	14325.2
		404.45	14137.1	14330.8	14038.3	14330.8
		404.4	14387	14336.5	14038.2	14336.5
		404.35	14132.4	14342.2	14037.9	14342.2
		404.3	13912.7	14348.3	14037.8	14348.3
		404.25	13851.2	14354.7	14037.9	14354.7
		404.2	14221.1	14361.5	14038.1	14361.5
		404.15	14333.3	14368	14037.9	14368
		404.1	14323.7	14374.7	14037.6	14374.7
		404.05	14035.7	14381.6	14037.4	14381.6
		404	14371.4	14389	14037.4	14389
		403.95	14288.4	14396.4	14037	14396.4
		403.9	14519.2	14404	14036.8	14404
		403.85	14626.5	14411.7	14036.3	14411.7
		403.8	14374.3	14419.6	14035.8	14419.6
		403.75	14155.8	14428	14035.5	14428
		403.7	14209.4	14436.9	14035.4	14436.9
		403.65	13977.8	14446	14035.2	14446
		403.6	14245.3	14455.7	14035.2	14455.7
		403.55	14397.2	14465.5	14035	14465.5
		403.5	14194.3	14475.5	14034.7	14475.5
		403.45	14224.8	14486	14034.5	14486
		403.4	14303.5	14496.9	14034.4	14496.9
		403.35	14584.8	14508.1	14034.1	14508.1
		403.3	14989.4	14519.5	14033.6	14519.5
		403.25	14781	14531	14032.7	14531
		403.2	14499.7	14543.1	14032	14543.1
		403.15	14616	14556	14031.5	14556
		403.1	14456.8	14569.2	14031	14569.2
		403.05	14427.9	14583.2	14030.6	14583.2
		403	14365	14597.8	14030.2	14597.8
		402.95	14489.8	14613.1	14029.9	14613.1
		402.9	14422.2	14628.9	14029.4	14628.9
		402.85	14900.7	14645.4	14029.1	14645.4
		402.8	14693.1	14662.2	14028.2	14662.2
		402.75	14800.6	14680	14027.6	14680
		402.7	14773.4	14698.4	14026.9	14698.4
		402.65	14824.2	14717.8	14026.1	14717.8
		402.6	14713	14738	14025.4	14738
		402.55	14697.4	14759.4	14024.7	14759.4
		402.5	15461.7	14781.8	14024.1	14781.8
		402.45	15017.7	14804.6	14022.7	14804.6
		402.4	14874.6	14829.1	14021.8	14829.1
		402.35	14833.5	14855	14021	14855
		402.3	15058.7	14882.4	14020.2	14882.4
		402.25	14898.8	14911	14019.2	14911
		402.2	14980.7	14941.5	14018.4	14941.5
		402.15	15213.6	14973.6	14017.5	14973.6
		402.1	15105.5	15007.5	14016.3	15007.5
		402.05	15183.7	15043.5	14015.3	15043.5
		402	15075.7	15081.8	14014.2	15081.8
		401.95	15115.7	15122.6	14013.2	15122.6
		401.9	15147	15166.1	14012.1	15166.1
		401.85	15040.2	15212.4	14011.1	15212.4
		401.8	15316.1	15262	14010.1	15262
		401.75	15690.6	15314.8	14008.8	15314.8
		401.7	15471.6	15371	14007.2	15371
		401.65	15495.5	15431.4	14005.9	15431.4
		401.6	15552.7	15496.2	14004.4	15496.2
		401.55	15361	15565.8	14003	15565.8
		401.5	15775.5	15640.7	14001.7	15640.7
		401.45	15572.1	15720.7	14000	15720.7
		401.4	15463.8	15807	13998.5	15807
		401.35	15688.2	15899.8	13997.1	15899.8
		401.3	15735.2	15999.4	13995.5	15999.4
		401.25	16000.4	16106.4	13993.9	16106.4
		401.2	16271.5	16221	13992	16221
		401.15	16144.8	16343.9	13989.8	16343.9
		401.1	16076	16475.8	13987.7	16475.8
		401.05	16594	16617.4	13985.8	16617.4
		401	16661.7	16768.5	13983.3	16768.5
		400.95	16749.3	16930	13980.7	16930
		400.9	17103.8	17102.7	13978.1	17102.7
		400.85	17050.4	17286.5	13975.1	17286.5
		400.8	17211.8	17482.5	13972.2	17482.5
		400.75	17680	17690.6	13969.1	17690.6
		400.7	17975.6	17911	13965.6	17911
		400.65	18061.7	18144.4	13961.8	18144.4
		400.6	18242.7	18390.7	13957.9	18390.7
		400.55	18390.4	18650.3	13953.8	18650.3
		400.5	19082.1	18922.8	13949.6	18922.8
		400.45	19321.8	19207.5	13944.8	19207.5
		400.4	19575	19504.6	13939.6	19504.6
		400.35	20067.5	19813	13934.3	19813
		400.3	20382.7	20131.6	13928.5	20131.6
		400.25	20685.1	20458.9	13922.3	20458.9
		400.2	21163.1	20793.1	13915.9	20793.1
		400.15	20889.9	21131.9	13909	21131.9
		400.1	21426.5	21472.6	13902.4	21472.6
		400.05	21780.6	21811.3	13895.2	21811.3
		400	22089	22143.6	13887.8	22143.6
		399.95	22717.7	22464.9	13880	22464.9
		399.9	22882.7	22769.8	13871.6	22769.8
		399.85	23086.7	23052.7	13863	23052.7
		399.8	23414.2	23307.9	13854.2	23307.9
		399.75	23209.2	23529	13845.2	23529
		399.7	23450.1	23710.9	13836.3	23710.9
		399.65	23994.8	23848.4	13827.1	23848.4
		399.6	23895.7	23936.9	13817.5	23936.9
		399.55	23659.9	23974.3	13807.9	23974.3
		399.5	23416.9	23959.3	13798.6	23959.3
		399.45	23736.9	23892	13789.4	23892
		399.4	24228.1	23773.6	13780	23773.6
		399.35	23854.2	23607.2	13770	23607.2
		399.3	23693.3	23397.7	13760.5	23397.7
		399.25	23577.3	23150.3	13751	23150.3
		399.2	23544.9	22870.7	13741.7	22870.7
		399.15	23152.9	22564.6	13732.4	22564.6
		399.1	22523.4	22238.6	13723.5	22238.6
		399.05	22152.4	21898.2	13715.1	21898.2
		399	21985.8	21548.8	13707.1	21548.8
		398.95	21742.3	21194.6	13699.2	21194.6
		398.9	21447.9	20839.5	13691.6	20839.5
		398.85	20862	20487.5	13684.2	20487.5
		398.8	20707.3	20141.2	13677.4	20141.2
		398.75	20314.8	19803	13670.7	19803
		398.7	19747.5	19474.5	13664.4	19474.5
		398.65	19481.5	19157.3	13658.6	19157.3
		398.6	19128.3	18852.4	13653.1	18852.4
		398.55	18784.2	18560.2	13647.9	18560.2
		398.5	18361.2	18281.4	13643	18281.4
		398.45	18173.2	18016.3	13638.5	18016.3
		398.4	17895.3	17764.5	13634.2	17764.5
		398.35	17591.7	17526.3	13630.2	17526.3
		398.3	17159.7	17301.2	13626.4	17301.2
		398.25	16341.3	17089.3	13623.1	17089.3
		398.2	16469.1	16890.6	13620.5	16890.6
		398.15	16201.3	16703.6	13617.8	16703.6
		398.1	15995.7	16528.3	13615.3	16528.3
		398.05	15618.4	16364.2	13613	16364.2
		398	15322.1	16210.9	13611.1	16210.9
		397.95	15570.5	16067.9	13609.5	16067.9
		397.9	15480.8	15934	13607.7	15934
		397.85	15050.3	15809.1	13605.9	15809.1
		397.8	15217.2	15692.9	13604.5	15692.9
		397.75	14831.7	15584.4	13603	15584.4
		397.7	14899	15483.6	13601.8	15483.6
		397.65	14849.5	15389.6	13600.6	15389.6
		397.6	14542.6	15302	13599.4	15302
		397.55	14497.4	15220.6	13598.5	15220.6
		397.5	14784.5	15144.7	13597.6	15144.7
		397.45	14920.6	15073.7	13596.5	15073.7
		397.4	14769	15007.1	13595.3	15007.1
		397.35	14512	14945.1	13594.1	14945.1
		397.3	14318.7	14887.2	13593.3	14887.2
		397.25	14040.6	14833.3	13592.6	14833.3
		397.2	14343.4	14783	13592.2	14783
		397.15	14117.6	14735.5	13591.4	14735.5
		397.1	14205.6	14691.1	13590.9	14691.1
		397.05	14006.8	14649.2	13590.4	14649.2
		397	14356.8	14610	13590	14610
		396.95	14397.3	14572.7	13589.2	14572.7
		396.9	13971.9	14537.3	13588.5	14537.3
		396.85	14180.7	14504.3	13588.1	14504.3
		396.8	14144.4	14472.8	13587.5	14472.8
		396.75	14136.6	14443	13587	14443
		396.7	13956.5	14414.6	13586.5	14414.6
		396.65	14350.1	14387.8	13586.1	14387.8
		396.6	14317.5	14362	13585.4	14362
		396.55	13737.4	14337.4	13584.7	14337.4
		396.5	13752.9	14314.4	13584.6	14314.4
		396.45	13955	14292.5	13584.4	14292.5
		396.4	13982.3	14271.3	13584.1	14271.3
		396.35	13658.9	14251	13583.7	14251
		396.3	14050.1	14231.9	13583.6	14231.9
		396.25	14096	14213.3	13583.2	14213.3
		396.2	13928.6	14195.3	13582.7	14195.3
		396.15	13748.3	14178.2	13582.4	14178.2
		396.1	13755.5	14162	13582.2	14162
		396.05	14175.8	14146.4	13582	14146.4
		396	14180.3	14131	13581.5	14131
		395.95	14000.8	14116.1	13580.9	14116.1
		395.9	13548.5	14102	13580.5	14102
		395.85	13510.4	14088.8	13580.5	14088.8
		395.8	13658.1	14076.2	13580.6	14076.2
		395.75	14016.5	14063.9	13580.5	14063.9
		395.7	14039.6	14051.6	13580.1	14051.6
		395.65	14157.8	14039.8	13579.7	14039.8
		395.6	13911.5	14028.2	13579.1	14028.2
		395.55	14012.3	14017.3	13578.8	14017.3
		395.5	14139.6	14006.7	13578.4	14006.7
		395.45	14102.7	13996.2	13577.9	13996.2
		395.4	13953.8	13986.2	13577.4	13986.2
		395.35	13793.7	13976.6	13577	13976.6
		395.3	13589.3	13967.4	13576.8	13967.4
		395.25	13860.2	13958.8	13576.8	13958.8
		395.2	14352.7	13950.1	13576.5	13950.1
		395.15	14067.1	13941.3	13575.8	13941.3
		395.1	13997.2	13933	13575.3	13933
		395.05	14138	13925	13574.9	13925
		395	14170.1	13917.1	13574.4	13917.1
		394.95	13919.9	13909.4	13573.8	13909.4
		394.9	14085.8	13902.1	13573.5	13902.1
		394.85	13950.7	13894.9	13573	13894.9
		394.8	13900	13888.1	13572.6	13888.1
		394.75	13822.2	13881.5	13572.3	13881.5
		394.7	14065.1	13875.1	13572.1	13875.1
		394.65	14108.3	13868.7	13571.6	13868.7
		394.6	14001	13862.4	13571.1	13862.4
		394.55	14146	13856.4	13570.7	13856.4
		394.5	13968.2	13850.4	13570.2	13850.4
		394.45	14127.1	13844.7	13569.8	13844.7
		394.4	13630.9	13839	13569.2	13839
		394.35	14068.5	13833.9	13569.2	13833.9
		394.3	13950.7	13828.6	13568.7	13828.6
		394.25	14359.1	13823.5	13568.4	13823.5
		394.2	14080.2	13818.1	13567.6	13818.1
		394.15	13911.8	13813.1	13567.1	13813.1
		394.1	14135.3	13808.4	13566.8	13808.4
		394.05	14041.2	13803.6	13566.2	13803.6
		394	13565.8	13799	13565.8	13799

## Sheet: Figure 3c
		A	B	C	D	E	F
Figure 3c			draw	simulation	baseline	-NH-	pyrrolic N
		Parameter x	Parameter y	Parameter y	Parameter y	Parameter y	Parameter y
	NCMs(F, 1/3)	Binding energy (eV)	Intensity (a.u.)	Intensity (a.u.)	Intensity (a.u.)	Intensity (a.u.)	Intensity (a.u.)
		411.3	6765.47	6781.726	6765.47	6773.912	6773.284
		411.25	6923.34	6781.867	6765.47	6773.98	6773.356
		411.2	7121.05	6781.864	6765.324	6773.904	6773.284
		411.15	6881.81	6781.68	6764.996	6773.646	6773.03
		411.1	6811.47	6781.719	6764.888	6773.608	6772.998
		411.05	6749.68	6781.825	6764.845	6773.638	6773.032
		411	6947.63	6781.99	6764.859	6773.725	6773.125
		410.95	6865.05	6781.973	6764.69	6773.629	6773.034
		410.9	6777.33	6782.036	6764.597	6773.611	6773.022
		410.85	6807.45	6782.181	6764.585	6773.675	6773.091
		410.8	6770.2	6782.301	6764.546	6773.712	6773.135
		410.75	6689.83	6782.456	6764.541	6773.784	6773.213
		410.7	6820.77	6782.688	6764.609	6773.931	6773.367
		410.65	6865	6782.802	6764.558	6773.958	6773.401
		410.6	6959.01	6782.877	6764.465	6773.946	6773.396
		410.55	6839.87	6782.868	6764.285	6773.848	6773.305
		410.5	6612.37	6782.971	6764.215	6773.861	6773.325
		410.45	6671.81	6783.286	6764.355	6774.084	6773.557
		410.4	6547.07	6783.549	6764.441	6774.255	6773.735
		410.35	6642.72	6783.93	6764.642	6774.541	6774.03
		410.3	6548.72	6784.226	6764.754	6774.741	6774.239
		410.25	6829.36	6784.61	6764.954	6775.029	6774.536
		410.2	6809.62	6784.739	6764.895	6775.059	6774.575
		410.15	6877.46	6784.888	6764.854	6775.108	6774.634
		410.1	6715.11	6784.978	6764.749	6775.095	6774.631
		410.05	6591.75	6785.22	6764.795	6775.234	6774.781
		410	6613.53	6785.579	6764.955	6775.488	6775.045
		409.95	6870.95	6785.92	6765.095	6775.723	6775.292
		409.9	6705.06	6786.028	6764.997	6775.722	6775.303
		409.85	6744.04	6786.291	6765.052	6775.875	6775.468
		409.8	6826.59	6786.521	6765.072	6775.994	6775.599
		409.75	6698.96	6786.68	6765.015	6776.039	6775.656
		409.7	6610.82	6786.958	6765.076	6776.202	6775.833
		409.65	6843	6787.322	6765.219	6776.448	6776.093
		409.6	7014.6	6787.474	6765.147	6776.481	6776.14
		409.55	7046.45	6787.471	6764.916	6776.356	6776.03
		409.5	6734.08	6787.442	6764.656	6776.205	6775.894
		409.45	6830.18	6787.706	6764.685	6776.343	6776.047
		409.4	6764.2	6787.883	6764.624	6776.393	6776.114
		409.35	6792.92	6788.125	6764.624	6776.506	6776.244
		409.3	7045.82	6788.346	6764.598	6776.594	6776.35
		409.25	7003.7	6788.336	6764.338	6776.45	6776.224
		409.2	6831.09	6788.369	6764.117	6776.347	6776.139
		409.15	6794.07	6788.565	6764.055	6776.404	6776.216
		409.1	6824.25	6788.799	6764.027	6776.498	6776.329
		409.05	6880.87	6789.01	6763.972	6776.565	6776.417
		409	7009.29	6789.172	6763.864	6776.582	6776.455
		408.95	6804.95	6789.221	6763.637	6776.481	6776.376
		408.9	6747.35	6789.462	6763.599	6776.571	6776.489
		408.85	7001.89	6789.761	6763.614	6776.717	6776.658
		408.8	6845.25	6789.83	6763.394	6776.629	6776.595
		408.75	6838.03	6790.048	6763.318	6776.688	6776.679
		408.7	6846.34	6790.278	6763.249	6776.755	6776.772
		408.65	6887.87	6790.506	6763.172	6776.817	6776.861
		408.6	7009.86	6790.699	6763.057	6776.842	6776.914
		408.55	7166.83	6790.786	6762.829	6776.757	6776.857
		408.5	6776.26	6790.731	6762.456	6776.529	6776.658
		408.45	6707.89	6791.044	6762.443	6776.664	6776.824
		408.4	6773.08	6791.425	6762.493	6776.863	6777.055
		408.35	6960.45	6791.752	6762.483	6777.005	6777.23
		408.3	6817.22	6791.913	6762.301	6776.978	6777.236
		408.25	6714.19	6792.21	6762.25	6777.083	6777.376
		408.2	6756.55	6792.609	6762.294	6777.287	6777.617
		408.15	6839.2	6792.976	6762.3	6777.455	6777.821
		408.1	6797.49	6793.272	6762.229	6777.548	6777.953
		408.05	6686.75	6793.615	6762.196	6777.683	6778.128
		408	6824.55	6794.065	6762.266	6777.922	6778.409
		407.95	6921.79	6794.396	6762.208	6778.038	6778.566
		407.9	6921.14	6794.645	6762.061	6778.066	6778.639
		407.85	6851.24	6794.9	6761.914	6778.098	6778.716
		407.8	6761.82	6795.229	6761.831	6778.197	6778.863
		407.75	6547	6795.646	6761.831	6778.381	6779.096
		407.7	6764.61	6796.271	6762.03	6778.768	6779.533
		407.65	6710.38	6796.703	6762.027	6778.957	6779.774
		407.6	6561.07	6797.193	6762.075	6779.199	6780.07
		407.55	6884.88	6797.83	6762.261	6779.582	6780.509
		407.5	6940.77	6798.177	6762.147	6779.67	6780.654
		407.45	6917.85	6798.481	6761.982	6779.709	6780.754
		407.4	6766.92	6798.815	6761.838	6779.773	6780.88
		407.35	6852.72	6799.297	6761.833	6779.98	6781.15
		407.3	6761.96	6799.711	6761.75	6780.112	6781.349
		407.25	6811.78	6800.218	6761.75	6780.332	6781.636
		407.2	6846.84	6800.689	6761.703	6780.508	6781.884
		407.15	6785.72	6801.14	6761.625	6780.657	6782.107
		407.1	6918.23	6801.657	6761.603	6780.867	6782.392
		407.05	6839.81	6802.063	6761.458	6780.958	6782.562
		407	6802.37	6802.551	6761.385	6781.125	6782.811
		406.95	7011.24	6803.087	6761.347	6781.332	6783.102
		406.9	6858.84	6803.442	6761.116	6781.351	6783.208
		406.85	6975.36	6803.949	6761.026	6781.514	6783.461
		406.8	7046.6	6804.363	6760.828	6781.575	6783.616
		406.75	6801.66	6804.723	6760.564	6781.574	6783.713
		406.7	6798.98	6805.322	6760.526	6781.804	6784.044
		406.65	6841.1	6805.939	6760.491	6782.043	6784.387
		406.6	7018.61	6806.531	6760.416	6782.247	6784.7
		406.55	6874.17	6806.973	6760.177	6782.293	6784.857
		406.5	6836.09	6807.564	6760.072	6782.478	6785.159
		406.45	6844.31	6808.206	6760.002	6782.703	6785.504
		406.4	6980.07	6808.855	6759.924	6782.926	6785.853
		406.35	6939.98	6809.397	6759.721	6783.031	6786.087
		406.3	7159.65	6809.994	6759.554	6783.178	6786.37
		406.25	6961.75	6810.403	6759.184	6783.128	6786.459
		406.2	6874.93	6811.014	6758.997	6783.268	6786.744
		406.15	6687.44	6811.724	6758.89	6783.494	6787.121
		406.1	6863.57	6812.626	6758.956	6783.9	6787.683
		406.05	6887.19	6813.387	6758.859	6784.15	6788.096
		406	6811.63	6814.146	6758.741	6784.386	6788.5
		405.95	6928.51	6814.995	6758.692	6784.699	6788.988
		405.9	6976.52	6815.76	6758.535	6784.912	6789.383
		405.85	7053.19	6816.502	6758.333	6785.087	6789.748
		405.8	6771.05	6817.197	6758.061	6785.201	6790.058
		405.75	6782.72	6818.178	6758.049	6785.583	6790.644
		405.7	6957.34	6819.172	6758.026	6785.962	6791.236
		405.65	6938.99	6820.032	6757.842	6786.189	6791.685
		405.6	6812.71	6820.935	6757.675	6786.442	6792.167
		405.55	6882.07	6821.983	6757.624	6786.821	6792.786
		405.5	7085.21	6822.995	6757.509	6787.146	6793.358
		405.45	7071.84	6823.85	6757.206	6787.292	6793.764
		405.4	6999.84	6824.749	6756.916	6787.461	6794.203
		405.35	6888.75	6825.745	6756.691	6787.706	6794.729
		405.3	6845.35	6826.877	6756.569	6788.065	6795.381
		405.25	6690.96	6828.084	6756.487	6788.475	6796.096
		405.2	6863.94	6829.47	6756.547	6789.039	6796.978
		405.15	6908.05	6830.733	6756.448	6789.456	6797.726
		405.1	7086.85	6831.994	6756.308	6789.843	6798.459
		405.05	7009.16	6833.131	6756.003	6790.078	6799.056
		405	7034.14	6834.379	6755.769	6790.397	6799.75
		404.95	6893.49	6835.648	6755.512	6790.707	6800.453
		404.9	7008.01	6837.093	6755.384	6791.161	6801.317
		404.85	6872.69	6838.479	6755.151	6791.522	6802.107
		404.8	6778.6	6840.037	6755.042	6792.023	6803.056
		404.75	6864.46	6841.734	6755.021	6792.627	6804.127
		404.7	6867.61	6843.403	6754.919	6793.167	6805.155
		404.65	6879.54	6845.126	6754.815	6793.721	6806.22
		404.6	6841.39	6846.895	6754.7	6794.28	6807.314
		404.55	6798.79	6848.759	6754.62	6794.892	6808.486
		404.5	7109.08	6850.724	6754.579	6795.562	6809.742
		404.45	7053.69	6852.468	6754.251	6795.963	6810.756
		404.4	7145.53	6854.332	6753.975	6796.435	6811.872
		404.35	6898.12	6856.181	6753.613	6796.841	6812.953
		404.3	6788.01	6858.334	6753.479	6797.497	6814.316
		404.25	6831.91	6860.666	6753.447	6798.276	6815.837
		404.2	6921.55	6863.039	6753.375	6799.037	6817.377
		404.15	6845.65	6865.417	6753.22	6799.738	6818.898
		404.1	7054.45	6867.953	6753.134	6800.533	6820.555
		404.05	7094.95	6870.393	6752.855	6801.16	6822.088
		404	6883.37	6872.893	6752.54	6801.775	6823.658
		403.95	6892.02	6875.693	6752.418	6802.612	6825.5
		403.9	6974.72	6878.598	6752.29	6803.469	6827.418
		403.85	6692.42	6881.542	6752.084	6804.278	6829.347
		403.8	6838	6884.872	6752.139	6805.379	6831.631
		403.75	6778.57	6888.196	6752.06	6806.376	6833.879
		403.7	7018.15	6891.713	6752.036	6807.46	6836.288
		403.65	7004	6895.159	6751.79	6808.358	6838.59
		403.6	6955.23	6898.771	6751.557	6809.303	6841.025
		403.55	6812.66	6902.597	6751.368	6810.329	6843.636
		403.5	7059.86	6906.73	6751.312	6811.525	6846.517
		403.45	7100.41	6910.824	6751.026	6812.532	6849.318
		403.4	7008.24	6915.085	6750.704	6813.544	6852.245
		403.35	6801.71	6919.645	6750.466	6814.683	6855.428
		403.3	6826.42	6924.63	6750.418	6816.058	6858.991
		403.25	6891.87	6929.84	6750.348	6817.457	6862.731
		403.2	7021.63	6935.255	6750.217	6818.844	6866.628
		403.15	6870.67	6940.842	6749.967	6820.164	6870.645
		403.1	6806.37	6946.873	6749.855	6821.674	6875.053
		403.05	7067.64	6953.3	6749.803	6823.302	6879.801
		403	6896.23	6959.84	6749.509	6824.746	6884.604
		402.95	6945.43	6966.922	6749.374	6826.408	6889.888
		402.9	6934.87	6974.379	6749.192	6828.091	6895.481
		402.85	7073.2	6982.288	6749.021	6829.849	6901.46
		402.8	7056.59	6990.555	6748.721	6831.551	6907.725
		402.75	7109.18	6999.349	6748.437	6833.341	6914.445
		402.7	7058.79	7008.649	6748.104	6835.159	6921.593
		402.65	7016.71	7018.599	6747.816	6837.106	6929.309
		402.6	7027.75	7029.221	6747.568	6839.177	6937.612
		402.55	6939.99	7040.526	6747.309	6841.328	6946.507
		402.5	7138.53	7052.639	6747.131	6843.654	6956.116
		402.45	7210.03	7065.353	6746.77	6845.897	6966.225
		402.4	7080.43	7078.845	6746.341	6848.18	6977.006
		402.35	7142.68	7093.338	6746.033	6850.693	6988.678
		402.3	7250	7108.729	6745.666	6853.268	7001.128
		402.25	7188.73	7125.016	6745.2	6855.867	7014.35
		402.2	6964.05	7142.42	6744.791	6858.655	7028.556
		402.15	6993.4	7161.165	6744.588	6861.793	7043.959
		402.1	7018.36	7181.049	6744.358	6865.052	7060.355
		402.05	7288.94	7202.164	6744.104	6868.449	7077.819
		402	7479.8	7224.314	6743.601	6871.766	7096.15
		401.95	7243.3	7247.644	6742.921	6875.088	7115.477
		401.9	7383.83	7272.618	6742.458	6878.826	7136.25
		401.85	7359.71	7298.911	6741.866	6882.642	7158.135
		401.8	7136.89	7326.755	6741.295	6886.708	7181.343
		401.75	7265.62	7356.344	6740.93	6891.219	7206.055
		401.7	7298.53	7387.405	6740.445	6895.874	7231.977
		401.65	7402.91	7420.076	6739.929	6900.784	7259.222
		401.6	7561.8	7454.266	6739.316	6905.899	7287.683
		401.55	7662.21	7489.971	6738.557	6911.204	7317.324
		401.5	7516.13	7527.187	6737.703	6916.771	7348.119
		401.45	7585.3	7566.128	6736.984	6922.862	7380.25
		401.4	7646.88	7606.563	6736.2	6929.317	7413.445
		401.35	7680.69	7648.358	6735.358	6936.171	7447.545
		401.3	7660.85	7691.471	6734.485	6943.499	7482.457
		401.25	7680.77	7735.733	6733.629	6951.384	7517.978
		401.2	7650.07	7780.929	6732.754	6959.843	7553.84
		401.15	7899.45	7826.876	6731.906	6968.978	7589.805
		401.1	7906.28	7872.955	6730.828	6978.574	7625.208
		401.05	7914.2	7919.084	6729.741	6988.928	7659.898
		401	7918.76	7964.8	6728.647	7000.088	7693.359
		400.95	7919.18	8009.682	6727.547	7012.131	7725.099
		400.9	8336.68	8053.28	6726.446	7025.142	7754.584
		400.85	8231.87	8094.656	6724.958	7038.793	7780.821
		400.8	8099.22	8133.854	6723.566	7053.666	7803.755
		400.75	8092.5	8170.394	6722.295	7069.847	7822.842
		400.7	8153.99	8203.785	6721.029	7087.318	7837.497
		400.65	8308.58	8233.676	6719.705	7106.116	7847.264
		400.6	8039.77	8259.74	6718.236	7126.221	7851.756
		400.55	8063.65	8282.342	6717.016	7148.145	7851.212
		400.5	8122.75	8301.251	6715.771	7171.679	7845.343
		400.45	8166.71	8316.672	6714.471	7196.902	7834.241
		400.4	8259.8	8328.973	6713.129	7223.935	7818.167
		400.35	8248.54	8338.556	6711.7	7252.789	7797.467
		400.3	8306.06	8346.081	6710.28	7283.683	7772.679
		400.25	8384.8	8352.084	6708.806	7316.595	7744.294
		400.2	8499.42	8357.189	6707.257	7351.599	7712.848
		400.15	8328.36	8362.006	6705.601	7388.75	7678.857
		400.1	8253.41	8367.404	6704.102	7428.316	7643.189
		400.05	8581.36	8373.865	6702.67	7470.295	7606.239
		400	8273.2	8381.51	6700.934	7514.279	7568.165
		399.95	8296	8391.355	6699.481	7560.873	7529.964
		399.9	8653.52	8403.441	6698.006	7609.763	7491.684
		399.85	8428.77	8417.688	6696.199	7660.505	7453.383
		399.8	8748.18	8434.801	6694.598	7713.58	7415.819
		399.75	8635.09	8454.298	6692.701	7768.245	7378.754
		399.7	8662.53	8476.524	6690.906	7824.694	7342.736
		399.65	8785.33	8501.191	6689.084	7882.522	7307.752
		399.6	8643.25	8527.878	6687.147	7941.171	7273.854
		399.55	8521.6	8556.444	6685.34	8000.466	7241.318
		399.5	8586.92	8586.283	6683.643	8059.715	7210.211
		399.45	8441.68	8616.563	6681.884	8118.079	7180.369
		399.4	8389.67	8646.696	6680.258	8174.976	7151.979
		399.35	8439.17	8675.644	6678.679	8229.337	7124.985
		399.3	8671.27	8702.34	6677.052	8280.145	7099.248
		399.25	8765.44	8725.518	6675.209	8326.124	7074.604
		399.2	8958.26	8744.237	6673.278	8366.383	7051.133
		399.15	8705.13	8757.361	6671.167	8399.832	7028.696
		399.1	8783.42	8764.322	6669.287	8425.922	7007.688
		399.05	8543.85	8764.012	6667.334	8443.61	6987.735
		399	8815.89	8756.109	6665.6	8452.604	6969.104
		398.95	8769.16	8739.782	6663.613	8452.132	6951.264
		398.9	8614.34	8715.213	6661.667	8442.433	6934.448
		398.85	8377.07	8682.707	6659.863	8423.846	6918.725
		398.8	8445.82	8642.74	6658.276	8396.914	6904.102
		398.75	8452.68	8595.732	6656.625	8362.094	6890.264
		398.7	8437.59	8542.547	6654.965	8320.304	6877.208
		398.65	8835.53	8484.109	6653.318	8272.526	6864.902
		398.6	8524.35	8421.109	6651.302	8219.482	6852.929
		398.55	8326.14	8355.133	6649.571	8162.818	6841.886
		398.5	8372.72	8287.121	6648.022	8103.506	6831.637
		398.45	8384.43	8217.709	6646.428	8042.229	6821.908
		398.4	8441.18	8147.691	6644.822	7979.825	6812.688
		398.35	8057.12	8077.813	6643.163	7917.069	6803.906
		398.3	8176.95	8008.993	6641.856	7854.924	6795.925
		398.25	7975.11	7941.345	6640.438	7793.527	6788.255
		398.2	7937.98	7875.517	6639.204	7733.565	6781.156
		398.15	7779.01	7811.632	6638.004	7675.19	6774.446
		398.1	7778.31	7750.113	6636.95	7618.847	6768.216
		398.05	7838.54	7690.906	6635.896	7564.513	6762.288
		398	7646.66	7634.14	6634.784	7512.336	6756.588
		397.95	7488.48	7580.079	6633.849	7462.603	6751.325
		397.9	7484.69	7528.692	6633.06	7415.306	6746.446
		397.85	7615	7479.897	6632.272	7370.375	6741.795
		397.8	7534.56	7433.486	6631.364	7327.624	6737.227
		397.75	7457.01	7389.663	6630.53	7287.268	6732.925
		397.7	7227.36	7348.335	6629.766	7249.23	6728.871
		397.65	7052.07	7309.548	6629.214	7213.572	6725.19
		397.6	7349.68	7273.216	6628.823	7180.214	6721.825
		397.55	6913.01	7238.769	6628.157	7148.601	6718.325
		397.5	7072.18	7206.832	6627.894	7119.363	6715.362
		397.45	7171.79	7176.734	6627.483	7091.842	6712.375
		397.4	7297	7148.415	6626.98	7065.987	6709.409
		397.35	7168.79	7121.786	6626.361	7041.711	6706.436
		397.3	7090.89	7096.948	6625.86	7019.126	6703.682
		397.25	7114.74	7073.784	6625.431	6998.121	6701.094
		397.2	7045.16	7052.09	6624.979	6978.494	6698.574
		397.15	6967.9	7031.844	6624.59	6960.233	6696.201
		397.1	6975.8	7012.986	6624.273	6943.28	6693.979
		397.05	6861.62	6995.327	6623.948	6927.453	6691.823
		397	6802.49	6978.917	6623.729	6912.801	6689.844
		396.95	7045.82	6963.612	6623.563	6899.188	6687.987
		396.9	6783.74	6949.049	6623.173	6886.254	6685.968
		396.85	6828.58	6935.639	6623.025	6874.412	6684.252
		396.8	6956.42	6923.016	6622.835	6863.3	6682.55
		396.75	6730.29	6911.054	6622.527	6852.794	6680.786
		396.7	7072.31	6900.013	6622.427	6843.158	6679.283
		396.65	6880.53	6889.308	6622.011	6833.808	6677.511
		396.6	6844.27	6879.393	6621.772	6825.2	6675.965
		396.55	6839.86	6870.065	6621.567	6817.136	6674.496
		396.5	6916.96	6861.263	6621.365	6809.553	6673.075
		396.45	6724.64	6852.866	6621.092	6802.335	6671.623
		396.4	6613.26	6845.083	6620.997	6795.692	6670.387
		396.35	6454.53	6837.813	6621.003	6789.524	6669.292
		396.3	6453.92	6831.063	6621.157	6783.841	6668.379
		396.25	6667.84	6824.667	6621.312	6778.477	6667.502
		396.2	6573.38	6818.396	6621.269	6773.205	6666.46
		396.15	6670	6812.509	6621.313	6768.285	6665.537
		396.1	6833.85	6806.816	6621.268	6763.529	6664.555
		396.05	6683.7	6801.228	6621.072	6758.85	6663.45
		396	6927.5	6796.025	6621.014	6754.527	6662.511
		395.95	6824.04	6790.824	6620.73	6750.179	6661.375
		395.9	6739.54	6785.927	6620.543	6746.111	6660.359
		395.85	6806.3	6781.312	6620.433	6742.298	6659.446
		395.8	6697.35	6776.817	6620.261	6738.584	6658.494
		395.75	6644.03	6772.603	6620.19	6735.126	6657.667
		395.7	6789.79	6768.604	6620.168	6731.862	6656.91
		395.65	6922.21	6764.624	6620.011	6728.596	6656.039
		395.6	7077.49	6760.672	6619.732	6725.337	6655.067
		395.55	6809.55	6756.714	6619.309	6722.053	6653.97
		395.5	6653.86	6753.138	6619.133	6719.132	6653.139
		395.45	7004.21	6749.831	6619.101	6716.462	6652.47
		395.4	6822.15	6746.318	6618.745	6713.568	6651.495
		395.35	6740.27	6743.088	6618.557	6710.941	6650.705
		395.3	6794.56	6740.041	6618.445	6708.479	6650.006
		395.25	6712.69	6737.047	6618.282	6706.057	6649.273
		395.2	6602.27	6734.227	6618.195	6703.792	6648.63
		395.15	6809.91	6731.601	6618.209	6701.706	6648.104
		395.1	6608.47	6728.873	6618.032	6699.505	6647.4
		395.05	6758.07	6726.415	6618.041	6697.56	6646.896
		395	6826.46	6723.902	6617.912	6695.547	6646.268
		394.95	6847.21	6721.404	6617.719	6693.535	6645.588
		394.9	6839.21	6718.959	6617.507	6691.565	6644.901
		394.85	6593.38	6716.594	6617.302	6689.663	6644.233
		394.8	6582.22	6714.523	6617.324	6688.043	6643.804
		394.75	6543.4	6712.529	6617.357	6686.489	6643.396
		394.7	6798.28	6710.634	6617.425	6685.023	6643.036
		394.65	6915.24	6708.562	6617.258	6683.371	6642.449
		394.6	6713.84	6706.441	6616.983	6681.659	6641.766
		394.55	6784.71	6704.56	6616.893	6680.177	6641.276
		394.5	6845.07	6702.668	6616.738	6678.674	6640.732
		394.45	6913.74	6700.771	6616.527	6677.158	6640.141
		394.4	6591.32	6698.859	6616.252	6675.617	6639.495
		394.35	6654.47	6697.292	6616.275	6674.413	6639.155
		394.3	6720.21	6695.712	6616.24	6673.188	6638.765
		394.25	6572.01	6694.116	6616.144	6671.938	6638.322
		394.2	6673.75	6692.699	6616.185	6670.859	6638.025
		394.15	6771.8	6691.228	6616.132	6669.719	6637.641
		394.1	6824.44	6689.705	6615.988	6668.52	6637.173
		394.05	7010.48	6688.171	6615.795	6667.302	6636.665
		394	6751.53	6686.502	6615.431	6665.942	6635.991
		393.95	6814.37	6685.107	6615.305	6664.85	6635.562
		393.9	6734.9	6683.687	6615.121	6663.726	6635.083
		393.85	6621.66	6682.373	6615.01	6662.701	6634.682
		393.8	6858.51	6681.194	6615.004	6661.806	6634.392
		393.75	6913.25	6679.828	6614.779	6660.717	6633.89
		393.7	6838.64	6678.44	6614.503	6659.601	6633.343
		393.65	6890.39	6677.149	6614.296	6658.576	6632.87
		393.6	6847.96	6675.837	6614.041	6657.524	6632.354
		393.55	6681.99	6674.591	6613.825	6656.533	6631.884
		393.5	6615.44	6673.524	6613.762	6655.715	6631.571
		393.45	6722.32	6672.543	6613.76	6654.978	6631.325
		393.4	6613.66	6671.487	6613.66	6654.162	6630.985

## Sheet: Figure 3d
		A	B	C	D	E
Figure 3d			draw	simulation	baseline	pyrrolic N
		Parameter x	Parameter y	Parameter y	Parameter y	Parameter y
	SPNCMs(F, 1/3)	Binding energy (eV)	Intensity (a.u.)	Intensity (a.u.)	Intensity (a.u.)	Intensity (a.u.)
		410.5	13710.2	13743.8	13710.2	13743.8
		410.45	13998.6	13744.2	13710.3	13744.2
		410.4	13879.4	13744.7	13710.4	13744.7
		410.35	13942.2	13745.1	13710.5	13745.1
		410.3	13915.8	13745.6	13710.7	13745.6
		410.25	14028.5	13746	13710.8	13746
		410.2	14023.6	13746.5	13710.9	13746.5
		410.15	14053.2	13747	13711	13747
		410.1	13969.2	13747.5	13711.1	13747.5
		410.05	13912.1	13747.9	13711.2	13747.9
		410	13676.3	13748.4	13711.4	13748.4
		409.95	13896.9	13748.9	13711.5	13748.9
		409.9	13915	13749.4	13711.6	13749.4
		409.85	13852	13749.9	13711.7	13749.9
		409.8	13870.3	13750.5	13711.8	13750.5
		409.75	13706.8	13751	13711.9	13751
		409.7	13691.5	13751.5	13712	13751.5
		409.65	13785.3	13752	13712.2	13752
		409.6	13718.8	13752.6	13712.3	13752.6
		409.55	13547.2	13753.1	13712.4	13753.1
		409.5	14090.2	13753.7	13712.5	13753.7
		409.45	13913	13754.2	13712.6	13754.2
		409.4	13949.5	13754.8	13712.8	13754.8
		409.35	13759.2	13755.4	13712.9	13755.4
		409.3	13767.2	13756	13713	13756
		409.25	13946.6	13756.5	13713.1	13756.5
		409.2	13825.8	13757.1	13713.2	13757.1
		409.15	13819.2	13757.8	13713.3	13757.8
		409.1	13701.4	13758.4	13713.4	13758.4
		409.05	13774.4	13759	13713.6	13759
		409	13767.5	13759.6	13713.7	13759.6
		408.95	13669.4	13760.3	13713.8	13760.3
		408.9	13899.8	13760.9	13713.9	13760.9
		408.85	13827.6	13761.6	13714	13761.6
		408.8	13768.2	13762.2	13714.1	13762.2
		408.75	13427	13762.9	13714.2	13762.9
		408.7	13705.8	13763.6	13714.4	13763.6
		408.65	13672.5	13764.3	13714.5	13764.3
		408.6	13705.2	13765	13714.6	13765
		408.55	14125.2	13765.7	13714.7	13765.7
		408.5	13952.9	13766.5	13714.8	13766.5
		408.45	14359	13767.2	13715	13767.2
		408.4	13807.4	13768	13715.1	13768
		408.35	13668.1	13768.7	13715.2	13768.7
		408.3	13836	13769.5	13715.3	13769.5
		408.25	13730.4	13770.3	13715.4	13770.3
		408.2	14055.1	13771.1	13715.5	13771.1
		408.15	13982.7	13771.9	13715.6	13771.9
		408.1	13955	13772.7	13715.8	13772.7
		408.05	13787.8	13773.5	13715.9	13773.5
		408	13976.1	13774.4	13716	13774.4
		407.95	14121	13775.3	13716.1	13775.3
		407.9	14130.1	13776.1	13716.2	13776.1
		407.85	13667.8	13777	13716.3	13777
		407.8	13957.3	13778	13716.5	13778
		407.75	13920.5	13778.9	13716.6	13778.9
		407.7	13519.6	13779.8	13716.7	13779.8
		407.65	13887.1	13780.8	13716.8	13780.8
		407.6	13690.9	13781.8	13716.9	13781.8
		407.55	13610.9	13782.8	13717	13782.8
		407.5	13859.3	13783.8	13717.1	13783.8
		407.45	14059	13784.8	13717.3	13784.8
		407.4	13760.7	13785.9	13717.4	13785.9
		407.35	13889.3	13786.9	13717.5	13786.9
		407.3	14361.8	13788	13717.6	13788
		407.25	13912.5	13789.1	13717.7	13789.1
		407.2	13494.9	13790.2	13717.9	13790.2
		407.15	13638.2	13791.4	13718	13791.4
		407.1	13786	13792.6	13718.1	13792.6
		407.05	13935	13793.8	13718.2	13793.8
		407	13974.1	13795	13718.3	13795
		406.95	13813.9	13796.2	13718.4	13796.2
		406.9	14420.6	13797.5	13718.5	13797.5
		406.85	14295.4	13798.8	13718.7	13798.8
		406.8	13847.5	13800.1	13718.8	13800.1
		406.75	14122.9	13801.5	13718.9	13801.5
		406.7	14037.1	13802.9	13719	13802.9
		406.65	13960.8	13804.3	13719.1	13804.3
		406.6	13918.9	13805.7	13719.2	13805.7
		406.55	13985.5	13807.2	13719.4	13807.2
		406.5	13634	13808.7	13719.5	13808.7
		406.45	13859.7	13810.2	13719.6	13810.2
		406.4	13836.3	13811.8	13719.7	13811.8
		406.35	13918.8	13813.4	13719.8	13813.4
		406.3	13853.8	13815	13719.9	13815
		406.25	13861.5	13816.7	13720	13816.7
		406.2	14098.9	13818.4	13720.2	13818.4
		406.15	14262.2	13820.1	13720.3	13820.1
		406.1	13988	13821.9	13720.4	13821.9
		406.05	13861.7	13823.7	13720.5	13823.7
		406	14146.8	13825.6	13720.6	13825.6
		405.95	14158.3	13827.5	13720.7	13827.5
		405.9	13952.6	13829.5	13720.9	13829.5
		405.85	13957.3	13831.5	13721	13831.5
		405.8	14000.5	13833.6	13721.1	13833.6
		405.75	14077.2	13835.7	13721.2	13835.7
		405.7	13844.4	13837.9	13721.3	13837.9
		405.65	14231.8	13840.1	13721.4	13840.1
		405.6	14290.5	13842.4	13721.5	13842.4
		405.55	14024.5	13844.7	13721.7	13844.7
		405.5	13898.1	13847.1	13721.8	13847.1
		405.45	13967.3	13849.6	13721.9	13849.6
		405.4	14097.2	13852.1	13722	13852.1
		405.35	14177.9	13854.7	13722.1	13854.7
		405.3	14107.5	13857.4	13722.2	13857.4
		405.25	14368.4	13860.1	13722.4	13860.1
		405.2	14348.9	13862.9	13722.5	13862.9
		405.15	14178.8	13865.8	13722.6	13865.8
		405.1	13877.5	13868.8	13722.7	13868.8
		405.05	14257.9	13871.9	13722.8	13871.9
		405	14070.3	13875	13722.9	13875
		404.95	13963.9	13878.3	13723.1	13878.3
		404.9	13633.1	13881.6	13723.2	13881.6
		404.85	13972.3	13885.1	13723.3	13885.1
		404.8	14026.9	13888.6	13723.4	13888.6
		404.75	14111.6	13892.3	13723.5	13892.3
		404.7	14329.5	13896	13723.6	13896
		404.65	14306.9	13899.9	13723.8	13899.9
		404.6	14303.5	13903.9	13723.9	13903.9
		404.55	13901.4	13908.1	13724	13908.1
		404.5	13860.3	13912.4	13724.1	13912.4
		404.45	14297.5	13916.8	13724.2	13916.8
		404.4	14014	13921.3	13724.3	13921.3
		404.35	13835.8	13926	13724.5	13926
		404.3	14257.1	13930.9	13724.6	13930.9
		404.25	14282	13936	13724.7	13936
		404.2	14172.3	13941.2	13724.8	13941.2
		404.15	14325.4	13946.6	13724.9	13946.6
		404.1	14086.1	13952.1	13725	13952.1
		404.05	14530.6	13957.9	13725.1	13957.9
		404	14000.7	13964	13725.3	13964
		403.95	13978.5	13970.2	13725.4	13970.2
		403.9	14264.1	13976.6	13725.5	13976.6
		403.85	14513.5	13983.4	13725.6	13983.4
		403.8	14048.6	13990.3	13725.7	13990.3
		403.75	13843	13997.6	13725.8	13997.6
		403.7	14254	14005.1	13726	14005.1
		403.65	13887.5	14013	13726.1	14013
		403.6	14141	14021.2	13726.2	14021.2
		403.55	14331.6	14029.7	13726.3	14029.7
		403.5	14074.6	14038.6	13726.4	14038.6
		403.45	14050.2	14047.9	13726.5	14047.9
		403.4	14287.7	14057.6	13726.6	14057.6
		403.35	14372	14067.8	13726.8	14067.8
		403.3	14399.5	14078.4	13726.9	14078.4
		403.25	14212.8	14089.6	13727	14089.6
		403.2	14282.1	14101.3	13727.1	14101.3
		403.15	14259.9	14113.6	13727.2	14113.6
		403.1	13958.4	14126.5	13727.4	14126.5
		403.05	14414.9	14140.2	13727.5	14140.2
		403	14601.3	14154.5	13727.6	14154.5
		402.95	14315.1	14169.7	13727.7	14169.7
		402.9	14226.4	14185.8	13727.8	14185.8
		402.85	14391.8	14202.8	13727.9	14202.8
		402.8	14489.8	14220.8	13728	14220.8
		402.75	14511.1	14239.9	13728.2	14239.9
		402.7	14572.1	14260.2	13728.3	14260.2
		402.65	14759	14281.8	13728.4	14281.8
		402.6	14585.2	14304.8	13728.5	14304.8
		402.55	14496.8	14329.3	13728.6	14329.3
		402.5	14541.6	14355.4	13728.7	14355.4
		402.45	14691.6	14383.3	13728.9	14383.3
		402.4	14637.8	14413.1	13729	14413.1
		402.35	14269.5	14444.9	13729.1	14444.9
		402.3	14344.3	14479	13729.2	14479
		402.25	14701.7	14515.4	13729.3	14515.4
		402.2	15034.6	14554.3	13729.4	14554.3
		402.15	14603.4	14596	13729.5	14596
		402.1	14648.6	14640.5	13729.7	14640.5
		402.05	14534.7	14688.1	13729.8	14688.1
		402	14889.2	14739.1	13729.9	14739.1
		401.95	14897	14793.4	13730	14793.4
		401.9	15176	14851.5	13730.1	14851.5
		401.85	15093	14913.5	13730.2	14913.5
		401.8	15236.9	14979.5	13730.4	14979.5
		401.75	15365.2	15049.7	13730.5	15049.7
		401.7	15328	15124.4	13730.6	15124.4
		401.65	15822.8	15203.8	13730.7	15203.8
		401.6	15313.6	15287.9	13730.8	15287.9
		401.55	15085.9	15376.9	13730.9	15376.9
		401.5	15583.9	15471	13731	15471
		401.45	15933	15570.2	13731.2	15570.2
		401.4	15948.5	15674.6	13731.3	15674.6
		401.35	15892	15784.2	13731.4	15784.2
		401.3	16106	15899.1	13731.5	15899.1
		401.25	16011.4	16018.9	13731.6	16018.9
		401.2	15997.7	16143.6	13731.8	16143.6
		401.15	16012.1	16273	13731.9	16273
		401.1	16355.9	16406.5	13732	16406.5
		401.05	16221	16543.8	13732.1	16543.8
		401	16806.3	16684.1	13732.2	16684.1
		400.95	17164.7	16826.5	13732.3	16826.5
		400.9	17229	16970	13732.4	16970
		400.85	17131.8	17113.4	13732.6	17113.4
		400.8	16892.9	17255.3	13732.7	17255.3
		400.75	17488.9	17393.8	13732.8	17393.8
		400.7	17211.8	17527.1	13732.9	17527.1
		400.65	17398.6	17653.2	13733	17653.2
		400.6	17826.2	17769.9	13733.1	17769.9
		400.55	17805.7	17875	13733.2	17875
		400.5	17722.6	17966.1	13733.4	17966.1
		400.45	18147.9	18041.4	13733.5	18041.4
		400.4	17657.2	18098.9	13733.6	18098.9
		400.35	17690.1	18137.2	13733.7	18137.2
		400.3	17880.5	18155.3	13733.8	18155.3
		400.25	17960.3	18152.8	13734	18152.8
		400.2	17944.9	18129.7	13734.1	18129.7
		400.15	17859.7	18086.5	13734.2	18086.5
		400.1	17769.2	18024.6	13734.3	18024.6
		400.05	17677.3	17945.3	13734.4	17945.3
		400	17784.1	17850.6	13734.5	17850.6
		399.95	17845.4	17742.6	13734.6	17742.6
		399.9	17351.8	17623.5	13734.8	17623.5
		399.85	17436.8	17495.6	13734.9	17495.6
		399.8	17021	17360.9	13735	17360.9
		399.75	16962.3	17221.6	13735.1	17221.6
		399.7	17021.8	17079.5	13735.2	17079.5
		399.65	16601.3	16936.1	13735.3	16936.1
		399.6	16719.3	16793	13735.5	16793
		399.55	16841.6	16651.3	13735.6	16651.3
		399.5	16463.4	16512	13735.7	16512
		399.45	16446.6	16375.9	13735.8	16375.9
		399.4	16097.5	16243.5	13735.9	16243.5
		399.35	16039.1	16115.6	13736	16115.6
		399.3	15926.2	15992.2	13736.1	15992.2
		399.25	16100.2	15873.9	13736.3	15873.9
		399.2	16279.2	15760.7	13736.4	15760.7
		399.15	15922	15652.6	13736.5	15652.6
		399.1	15851.1	15549.8	13736.6	15549.8
		399.05	16006.8	15452.1	13736.7	15452.1
		399	15381.3	15359.6	13736.9	15359.6
		398.95	15671.1	15272	13737	15272
		398.9	15526.2	15189.4	13737.1	15189.4
		398.85	15150	15111.5	13737.2	15111.5
		398.8	15281.7	15038.2	13737.3	15038.2
		398.75	15740.3	14969.3	13737.4	14969.3
		398.7	15650.3	14904.6	13737.5	14904.6
		398.65	15331.9	14843.8	13737.7	14843.8
		398.6	15413.7	14787	13737.8	14787
		398.55	15157	14733.7	13737.9	14733.7
		398.5	15230.3	14683.9	13738	14683.9
		398.45	15060.5	14637.3	13738.1	14637.3
		398.4	15424.3	14593.7	13738.2	14593.7
		398.35	14926.8	14553	13738.4	14553
		398.3	14771.5	14515	13738.5	14515
		398.25	14700.3	14479.4	13738.6	14479.4
		398.2	14632.9	14446.2	13738.7	14446.2
		398.15	14563.2	14415.1	13738.8	14415.1
		398.1	14662.4	14386.1	13738.9	14386.1
		398.05	14277.7	14358.9	13739	14358.9
		398	14599.9	14333.4	13739.2	14333.4
		397.95	14294.1	14309.5	13739.3	14309.5
		397.9	14043.1	14287.2	13739.4	14287.2
		397.85	14111	14266.1	13739.5	14266.1
		397.8	14600.3	14246.4	13739.6	14246.4
		397.75	14150	14227.8	13739.7	14227.8
		397.7	14031	14210.3	13739.9	14210.3
		397.65	13974.2	14193.8	13740	14193.8
		397.6	13794.2	14178.2	13740.1	14178.2
		397.55	14238.1	14163.4	13740.2	14163.4
		397.5	13509.5	14149.5	13740.3	14149.5
		397.45	13478.2	14136.3	13740.4	14136.3
		397.4	13616.7	14123.7	13740.5	14123.7
		397.35	13647	14111.8	13740.7	14111.8
		397.3	14129	14100.5	13740.8	14100.5
		397.25	14002.7	14089.7	13740.9	14089.7
		397.2	13738.8	14079.4	13741	14079.4
		397.15	13596.6	14069.6	13741.1	14069.6
		397.1	13464.3	14060.2	13741.2	14060.2
		397.05	13600	14051.2	13741.4	14051.2
		397	13819.6	14042.7	13741.5	14042.7
		396.95	14019.5	14034.5	13741.6	14034.5
		396.9	13777.9	14026.6	13741.7	14026.6
		396.85	13526.3	14019.1	13741.8	14019.1
		396.8	14031.1	14011.8	13741.9	14011.8
		396.75	13954.7	14004.9	13742.1	14004.9
		396.7	13758.2	13998.2	13742.2	13998.2
		396.65	13670.2	13991.8	13742.3	13991.8
		396.6	13729.1	13985.6	13742.4	13985.6
		396.55	13894.6	13979.7	13742.5	13979.7
		396.5	13723.1	13974	13742.6	13974
		396.45	13832.9	13968.5	13742.8	13968.5
		396.4	13649.7	13963.1	13742.9	13963.1
		396.35	13743.7	13958	13743	13958
		396.3	13793.3	13953.1	13743.1	13953.1
		396.25	13730.1	13948.3	13743.2	13948.3
		396.2	13642.6	13943.7	13743.3	13943.7
		396.15	13768.9	13939.3	13743.5	13939.3
		396.1	13620.5	13935	13743.6	13935
		396.05	13565.3	13930.9	13743.7	13930.9
		396	13797.5	13926.9	13743.8	13926.9
		395.95	13637.6	13923	13743.9	13923
		395.9	13849	13919.2	13744	13919.2
		395.85	13899.4	13915.6	13744.1	13915.6
		395.8	13598.3	13912.1	13744.3	13912.1
		395.75	13606.6	13908.7	13744.4	13908.7
		395.7	13558.3	13905.4	13744.5	13905.4
		395.65	13434.6	13902.2	13744.6	13902.2
		395.6	13623.4	13899.1	13744.7	13899.1
		395.55	13954.7	13896.1	13744.8	13896.1
		395.5	13873.8	13893.2	13745	13893.2
		395.45	13627.7	13890.4	13745.1	13890.4
		395.4	13601.2	13887.7	13745.2	13887.7
		395.35	13721.8	13885.1	13745.3	13885.1
		395.3	13814.7	13882.5	13745.4	13882.5
		395.25	13255.3	13880	13745.5	13880
		395.2	13527.7	13877.6	13745.6	13877.6
		395.15	13567.9	13875.2	13745.8	13875.2
		395.1	13605.7	13873	13745.9	13873
		395.05	13934	13870.7	13746	13870.7
		395	13885.1	13868.6	13746.1	13868.6
		394.95	14112	13866.5	13746.2	13866.5
		394.9	13970.6	13864.5	13746.4	13864.5
		394.85	13940.5	13862.5	13746.5	13862.5
		394.8	13765.9	13860.5	13746.6	13860.5
		394.75	13783.3	13858.7	13746.7	13858.7
		394.7	13534.4	13856.9	13746.8	13856.9
		394.65	13720.1	13855.1	13746.9	13855.1
		394.6	13483.2	13853.4	13747	13853.4
		394.55	13868.6	13851.7	13747.2	13851.7
		394.5	13950.9	13850.1	13747.3	13850.1
		394.45	13652.7	13848.5	13747.4	13848.5
		394.4	13709.4	13846.9	13747.5	13846.9
		394.35	13742	13845.4	13747.6	13845.4
		394.3	13723.6	13844	13747.7	13844
		394.25	13641.7	13842.5	13747.9	13842.5
		394.2	13448.6	13841.1	13748	13841.1
		394.15	13332.4	13839.8	13748.1	13839.8
		394.1	13748.2	13838.4	13748.2	13838.4

[truncated: 62 more sheets: Figure 3e, Figure 3f, Figure 3g, Figure 3h, Figure 3i, Figure 3j, Figure 3k, Figure 3l, Figure 3m, Figure 3n, Figure 3o, Figure 3p, Figure 5a, Figure 5b, Figure 7, Supplementary Figure 1a, Supplementary Figure 2, Supplementary Figure 3a, Supplementary Figure 3b, Supplementary Figure 3c …]
